# Supplementary material for: Precision-mapping and statistical validation of quantitative trait loci by machine learning
Source: BMC Genet. 2008 May 2;9:35. doi: 10.1186/1471-2156-9-35 (PMC2409372; doi:10.1186/1471-2156-9-35)
Supplement: Additional file 3 — Genotypic data used for QTL analysis. Excel file containing 0/1 allele calls and A/B genotypes (segregation data) for both the 'raw' and the 'curated' Steptoe/Morex genetic map. [file 1471-2156-9-35-S3.xls]

## Sheet: raw map
			Allele calls
Chr	cM	Marker	Steptoe	Morex	DH001	DH002	DH003	DH004	DH005	DH006	DH007	DH009	DH010	DH011	DH012	DH013	DH014	DH015	DH016	DH020	DH021	DH022	DH023	DH024	DH025	DH027	DH030	DH031	DH032	DH035	DH039	DH040	DH041	DH042	DH043	DH044	DH045	DH046	DH048	DH050	DH054	DH055	DH056	DH057	DH058	DH059	DH061	DH062	DH063
1H	0	bPt-3432	0	1	0	1	0	1	1	0	1	0	1	1	0	1	1	1	1	0	0	1	1	1	0	1	0	1	1	0	0	0	1	1	0	0	0	0	0	1	0	0	1	-	1	1	0	0	1
1H	1.08964	MWG938	1	0	1	0	1	0	0	1	0	1	0	0	1	0	0	0	0	1	1	0	0	0	1	0	1	0	0	1	1	1	0	0	1	1	1	1	1	0	1	1	0	1	0	0	1	1	0
1H	1.09064	bPb-6777	0	1	0	1	0	1	1	-	1	0	1	1	0	-	1	1	1	0	-	1	1	-	1	1	0	1	1	0	0	0	1	1	0	0	0	0	0	1	-	0	1	0	1	1	0	0	1
1H	1.28548	bPt-8272	0	1	0	1	0	1	1	0	-	0	1	1	0	1	1	1	1	0	0	1	1	1	0	1	0	1	1	0	0	0	1	-	0	0	0	0	0	1	0	0	1	0	1	1	0	0	1
1H	1.49235	bPt-5332	0	1	0	1	0	1	1	0	1	0	1	1	0	1	1	1	1	0	0	1	1	1	0	1	0	1	1	0	0	0	1	1	0	0	0	0	0	1	0	0	1	-	1	1	0	0	1
1H	1.71076	bPb-0178	0	1	-	1	-	1	1	1	1	0	1	1	0	1	1	1	1	0	0	1	1	-	0	1	0	-	1	0	0	0	1	1	0	0	0	0	0	1	-	0	-	0	1	1	0	0	1
1H	1.74119	bPb-0487	0	1	0	1	0	1	1	0	1	0	1	1	0	1	1	1	1	0	0	1	1	1	0	1	0	1	1	0	0	0	1	1	0	0	0	0	0	1	0	0	1	0	1	1	0	0	1
1H	3.60244	MWG835A	1	0	1	0	1	0	0	1	0	1	0	0	1	0	0	0	0	0	1	0	0	0	-	0	1	0	0	1	1	1	0	0	1	1	1	1	1	0	1	1	0	1	0	0	1	1	0
1H	6.79567	bPb-7137	0	1	0	1	-	1	1	0	1	0	1	-	0	1	1	1	1	0	0	1	1	-	0	1	0	-	1	0	0	0	1	1	0	0	0	-	0	1	0	1	1	0	1	1	0	0	1
1H	8.43649	MWG036A	1	0	1	0	1	0	0	1	0	1	0	0	1	0	0	0	0	1	1	0	0	0	1	0	1	0	0	1	1	1	0	0	1	1	1	1	1	0	1	0	0	1	0	0	1	1	0
1H	14.0261	MWG837	1	0	1	0	1	0	0	1	0	1	0	0	1	0	0	0	0	1	1	0	0	0	1	0	1	0	0	1	1	1	0	0	1	0	1	1	1	0	1	0	0	0	1	0	1	1	0
1H	15.1646	Hor1	1	0	1	0	1	0	1	1	0	1	0	0	-	0	0	0	0	1	1	0	0	0	1	0	1	0	0	1	1	1	0	0	1	0	1	1	1	0	1	0	0	0	1	0	1	1	0
1H	17.413	bPt-5198	0	1	1	1	0	1	0	0	1	0	1	1	0	1	1	1	1	0	0	1	1	1	0	1	0	1	1	0	0	0	1	1	0	1	0	0	0	1	0	1	1	1	0	1	0	0	1
1H	20.8015	bPb-9788	0	1	1	1	0	1	0	0	1	0	1	1	0	1	1	1	1	0	0	1	1	1	0	1	1	1	1	0	0	1	1	1	0	1	-	0	0	1	0	1	1	1	0	1	0	0	1
1H	22.14	bPt-9006	0	1	1	1	0	1	-	0	1	0	1	1	0	1	1	1	1	1	0	1	1	1	0	1	1	1	1	0	0	1	1	1	0	1	0	0	0	1	0	1	1	1	0	1	0	0	1
1H	22.141	bPt-2476	1	0	0	0	1	0	1	1	0	1	0	0	1	0	0	0	0	1	1	0	0	0	1	0	0	0	0	1	1	0	0	0	1	0	1	1	1	0	1	0	0	0	1	0	1	1	0
1H	27.9106	bPt-1419	1	0	0	1	1	1	1	1	0	1	0	0	1	0	0	0	0	1	1	0	0	0	1	0	0	0	0	1	1	0	0	0	1	0	1	1	1	0	0	0	0	0	1	0	1	1	0
1H	31.6152	BCD98	1	0	0	1	1	1	1	1	0	1	0	0	1	0	0	0	1	1	1	0	0	0	1	0	0	0	0	1	1	0	0	0	1	0	1	1	1	0	0	0	0	0	1	0	1	1	0
1H	35.4928	bPb-7231	-	-	1	0	0	0	0	0	-	0	1	1	0	1	1	1	1	0	0	1	1	1	0	1	1	1	1	0	0	1	1	1	0	1	-	0	1	1	1	0	1	1	0	1	0	-	1
1H	37.2484	bPb-4813	-	0	0	-	-	-	-	-	0	-	0	0	1	0	0	0	0	1	1	0	0	0	1	0	0	0	0	1	1	0	0	0	1	0	-	1	0	0	-	1	0	0	1	0	1	1	0
1H	45.3201	bPb-1398	0	1	1	0	0	0	0	0	1	0	1	1	0	1	1	1	1	0	0	1	0	0	0	1	1	1	1	0	0	1	1	1	0	1	0	0	1	1	1	1	1	1	0	1	0	0	1
1H	45.3211	Ica1	1	0	0	-	1	1	1	-	-	-	-	-	1	0	0	0	1	1	1	-	1	1	1	0	0	0	0	1	1	0	0	0	1	0	1	1	0	0	0	0	0	0	1	0	1	1	0
1H	48.8949	bPb-8294	1	0	0	1	1	1	1	1	0	1	0	0	1	0	0	0	0	1	1	0	1	1	1	0	0	1	0	1	1	0	1	0	1	0	1	1	0	0	0	0	0	0	1	0	0	1	0
1H	50.0419	ABG500A	1	0	0	1	1	1	1	1	0	1	0	0	1	0	1	0	0	1	1	0	1	1	1	0	0	1	0	1	1	0	1	0	1	0	1	1	0	0	0	0	0	0	1	0	0	1	0
1H	56.0232	ABC164	1	0	0	1	1	1	1	1	0	1	0	0	1	0	1	0	0	1	1	0	1	1	1	0	0	1	0	1	1	0	1	0	1	0	1	0	0	0	0	0	0	0	1	0	0	1	1
1H	57.4843	bPb-6853	1	0	0	1	1	1	1	1	0	1	0	0	1	0	1	0	0	1	1	0	1	1	1	0	0	1	0	1	1	0	1	0	1	0	1	0	0	0	0	0	0	0	1	0	0	1	1
1H	57.4853	bPb-4531	0	1	1	0	0	0	0	0	1	0	1	1	0	1	0	1	1	0	1	1	0	0	0	1	1	0	1	0	0	1	0	1	0	1	0	1	1	1	1	1	1	1	0	1	1	0	0
1H	57.6307	bPb-0579	0	1	-	0	0	0	0	0	1	0	1	1	0	1	0	1	1	0	0	1	0	-	0	1	1	0	1	0	0	1	0	1	0	1	0	1	1	1	1	1	1	1	0	1	1	0	0
1H	57.7673	bPb-3605	0	1	1	0	-	1	-	0	1	0	1	1	0	1	0	1	1	0	-	1	0	-	0	1	1	0	1	0	0	1	0	1	0	1	0	1	1	1	1	1	1	1	0	1	1	0	0
1H	57.8614	WG789B	0	1	1	0	0	0	0	0	-	0	1	1	0	1	0	1	1	0	0	1	0	0	0	1	1	0	1	0	0	-	0	1	0	1	0	1	1	1	1	1	1	1	0	1	1	0	0
1H	57.8614	WG789B	1	0	0	1	1	1	1	1	0	1	0	0	1	0	1	0	0	1	1	0	1	1	1	0	0	1	0	1	1	0	1	0	1	0	1	0	0	0	0	0	0	0	1	0	0	1	1
1H	58.9362	bPb-5292	0	1	1	0	0	0	0	0	1	0	1	1	1	1	0	1	1	0	0	1	0	0	0	1	1	0	1	0	0	1	0	1	0	1	0	1	1	1	1	1	1	1	0	1	1	0	0
1H	59.0901	bPt-7165	0	1	1	0	0	0	0	0	1	0	1	1	1	1	0	1	1	-	0	1	0	0	0	1	1	0	1	0	0	1	0	1	0	1	-	1	1	1	1	1	1	-	0	1	1	1	0
1H	59.4092	bPb-9767	0	1	1	0	0	0	0	-	1	0	1	1	1	1	0	1	1	0	-	1	0	0	0	1	1	0	1	0	0	1	0	1	0	1	0	1	1	1	1	1	1	1	-	1	1	0	0
1H	59.9284	bPt-0150	1	-	-	1	1	1	1	1	0	1	-	0	0	0	1	0	0	1	1	0	1	1	1	0	0	1	0	-	1	0	1	1	1	0	1	0	0	0	-	-	-	0	-	0	0	1	1
1H	61.2984	bPb-1791	0	1	1	0	0	0	0	0	1	0	0	1	1	1	0	1	1	0	0	0	0	0	0	1	1	0	1	0	0	1	0	1	0	1	-	1	1	1	1	1	1	1	0	1	1	0	0
1H	62.3074	bPb-4590	1	0	0	1	1	1	1	1	0	1	1	0	0	0	1	0	0	1	1	1	1	1	1	0	0	1	0	1	1	0	1	0	1	0	1	0	0	0	0	0	0	0	1	0	0	1	1
1H	63.3903	Glb1	0	1	1	0	0	0	0	0	1	0	0	1	-	1	0	1	-	0	0	0	0	-	0	1	1	0	1	0	0	1	0	1	0	1	0	1	1	1	1	1	-	1	0	1	1	0	0
1H	63.3903	Glb1	1	0	0	1	1	1	1	1	0	1	1	0	0	0	1	0	0	1	1	1	1	1	1	0	0	1	0	1	1	0	1	0	1	0	1	0	0	0	0	0	0	0	1	0	0	1	1
1H	71.7089	ABC160	1	0	0	1	1	1	1	1	0	1	1	0	0	0	1	0	0	0	1	1	1	1	1	1	0	1	0	1	1	0	1	0	1	0	1	0	0	0	0	0	0	0	1	0	1	1	0
1H	76.2023	bPt-1231	1	0	0	1	1	1	1	1	0	1	1	0	0	0	1	0	0	0	1	1	1	1	1	1	0	1	0	1	1	0	1	1	1	0	1	0	0	0	0	0	0	0	1	0	1	1	0
1H	83.8797	bPb-3089	-	1	1	0	0	0	0	1	-	0	0	1	1	1	0	-	-	-	0	0	0	1	0	0	1	0	1	0	0	1	0	0	0	1	-	1	1	1	-	1	1	-	0	1	0	-	1
1H	86.0053	ABG464	1	0	0	1	1	-	1	0	0	1	1	0	0	0	1	0	0	0	1	1	1	0	1	1	0	1	0	1	1	0	1	1	1	0	0	0	0	1	0	0	0	0	1	0	1	1	0
1H	86.0062	bPb-7899	0	1	1	0	0	0	0	1	1	0	0	1	1	1	0	1	1	1	0	0	0	1	0	0	1	0	1	0	0	1	0	0	0	1	1	1	1	0	1	1	1	1	0	1	0	0	1
1H	91.1017	bPb-1366	0	1	1	0	0	0	0	1	1	0	0	1	1	1	0	1	1	1	0	0	0	1	0	0	1	1	1	0	0	1	0	0	0	1	1	1	1	0	1	1	1	0	0	1	0	0	1
1H	94.2082	His3B	1	0	0	1	-	1	-	-	0	-	1	0	0	0	1	0	0	0	0	1	0	0	1	1	0	0	0	1	1	0	1	1	1	0	-	-	0	-	0	0	0	1	1	0	1	1	0
1H	96.3081	ABC307A	1	0	0	1	1	1	1	0	0	1	1	0	0	0	1	0	0	0	0	1	0	0	1	1	0	0	0	1	1	0	1	1	1	0	0	0	0	1	0	0	0	1	1	0	1	1	0
1H	108.12	cMWG706A	1	0	0	1	1	0	0	0	0	1	1	0	0	0	1	0	0	0	0	1	0	0	1	1	0	0	0	1	1	0	1	1	1	1	1	0	0	0	1	1	0	1	1	0	1	1	0
1H	112.798	bPt-4966	0	1	1	0	1	1	1	1	1	0	0	1	1	1	0	1	1	1	1	0	1	1	0	0	1	1	1	0	0	1	0	0	0	0	0	0	1	1	0	0	1	0	0	1	0	1	1
1H	113.779	bPb-3992	0	1	1	0	1	1	1	1	1	0	0	1	1	1	0	1	1	1	1	0	1	1	0	0	1	1	1	0	0	1	0	0	0	0	-	0	1	1	0	0	1	0	0	1	0	0	1
1H	113.779	bPb-3992	1	0	0	1	0	0	0	-	0	1	1	0	-	0	1	0	0	0	0	1	0	0	1	1	0	0	0	1	1	0	1	1	1	1	1	1	0	0	1	1	0	-	1	0	1	1	0
1H	119.315	cMWG733	0	1	1	0	1	1	1	1	1	0	0	1	1	1	0	1	0	1	1	0	1	1	0	0	1	1	1	0	0	1	0	0	0	0	0	0	1	1	0	0	1	0	0	0	0	0	1
1H	119.315	cMWG733	1	0	0	1	0	0	0	0	0	1	1	0	0	0	1	0	1	0	0	1	0	0	1	1	0	0	0	1	1	0	1	1	1	1	1	1	0	0	1	1	0	1	1	1	1	1	0
1H	119.931	bPt-5672	0	1	1	0	1	1	1	1	1	0	0	1	1	1	0	1	0	1	1	0	1	1	0	0	1	1	1	0	0	1	0	0	-	0	0	0	1	1	0	0	1	1	0	0	0	-	1
1H	120.515	bPt-3869	0	1	1	0	1	1	1	1	1	0	0	-	-	1	0	1	-	1	1	0	1	1	0	0	1	1	1	0	0	1	0	0	0	0	0	0	1	1	0	0	1	1	0	0	-	-	1
1H	124.265	bPt-5002	0	1	1	0	1	1	1	1	0	0	0	0	1	1	0	1	0	1	1	-	1	1	0	0	1	1	1	0	0	1	0	0	-	0	0	0	1	1	1	0	1	1	0	0	0	0	1
1H	124.434	bPb-8935	0	1	1	0	1	1	1	1	0	0	0	0	1	1	0	1	0	1	1	0	1	1	0	0	1	1	1	0	0	1	0	0	0	0	0	0	1	1	1	0	1	0	0	0	0	0	1
1H	127.797	bPb-2240	0	1	0	0	1	1	1	1	0	0	0	0	1	1	0	1	0	1	1	0	1	1	0	0	1	1	1	0	0	1	0	0	0	0	0	0	1	1	1	0	1	0	0	0	0	0	1
1H	127.797	bPb-2240	1	0	1	1	0	0	0	0	1	1	1	1	0	0	1	0	1	0	0	1	0	0	1	1	0	0	0	1	1	0	1	1	1	1	1	1	0	0	0	1	0	1	1	1	1	1	0
1H	130.008	bPb-4902	1	0	1	1	0	0	0	0	1	1	1	1	1	-	-	0	1	0	0	1	0	0	1	0	0	0	0	1	1	0	1	1	1	1	1	1	0	0	0	1	0	1	1	1	1	1	0
1H	130.008	bPb-4902	1	0	1	1	0	0	0	0	1	1	1	1	1	0	1	0	1	0	0	1	0	0	1	0	0	0	0	1	1	0	1	1	1	1	1	1	0	0	0	1	0	1	1	1	1	1	0
1H	135.855	bPt-4611	1	0	1	1	0	0	0	0	1	1	1	1	1	0	1	0	1	0	0	1	0	0	1	0	0	0	0	1	0	0	1	1	1	1	1	1	0	0	0	0	0	0	1	1	1	1	0
1H	135.884	ABC322B	1	0	1	1	0	0	0	0	1	1	1	1	1	0	1	0	1	0	0	1	0	0	-	0	0	0	0	1	0	0	-	1	1	1	1	1	0	0	0	0	0	0	1	1	1	1	0
1H	137.068	ABC261	1	0	1	1	0	0	0	0	1	1	1	1	1	0	1	0	1	0	0	1	0	0	-	0	0	0	0	1	0	0	1	1	1	1	1	1	0	0	0	0	0	0	1	1	1	1	0
1H	137.068	ABC261	1	0	1	1	0	0	0	0	1	1	1	1	1	0	1	0	1	0	0	1	0	0	1	0	0	0	0	1	0	0	1	1	1	1	1	1	0	0	0	0	0	0	1	1	1	1	0
1H	140.281	bPt-0579	1	0	1	1	0	0	0	0	1	1	0	1	1	0	1	0	1	0	0	1	0	0	1	0	0	0	0	1	0	0	1	1	1	1	1	1	0	0	0	0	0	0	1	1	1	1	0
1H	141.539	bPt-4418	0	1	0	0	1	1	1	1	0	0	1	0	0	-	0	1	0	-	1	0	1	1	0	-	1	1	-	0	1	-	0	0	0	0	0	0	1	1	1	1	-	1	0	0	-	1	1
1H	144.361	Aga7	1	0	1	1	0	0	0	0	1	1	-	-	-	-	-	0	1	0	0	0	0	0	1	0	0	0	0	1	0	0	1	1	1	1	1	1	0	0	0	0	1	0	1	1	1	1	0
1H	145.485	bPt-5571	1	0	1	1	0	0	0	0	1	1	0	1	1	0	1	0	1	0	0	0	0	0	1	0	0	0	0	1	0	0	1	1	1	1	1	1	0	0	0	0	1	0	1	1	1	1	0
1H	146.589	MWG912	1	0	1	1	0	0	0	0	1	1	0	1	1	0	1	0	1	0	0	0	0	0	1	0	0	0	0	1	0	0	1	1	1	1	1	1	0	0	0	0	1	0	1	1	1	1	0
1H	146.589	MWG912	1	0	1	1	0	0	0	0	1	1	0	1	1	0	1	0	1	0	0	0	0	0	-	0	0	0	0	1	0	0	1	1	1	1	1	1	0	0	0	0	1	0	1	1	1	1	0
1H	148.768	bPt-7696	1	0	1	1	0	0	0	0	1	1	0	1	1	0	1	0	1	0	0	0	0	0	1	0	0	0	0	1	0	0	1	1	1	1	1	1	0	0	0	0	1	0	1	1	1	1	0
1H	149.696	bPt-1221	1	0	1	1	0	0	0	0	1	1	0	1	1	0	1	0	1	0	0	0	0	0	1	0	0	0	0	1	0	0	1	1	1	1	1	1	0	0	0	0	1	1	1	1	1	1	0
2H	0	bBE54C	1	0	1	1	1	0	1	1	1	0	1	1	0	0	1	0	1	0	1	0	0	1	0	0	1	1	0	1	1	1	1	1	0	1	0	0	1	1	1	1	1	1	1	1	1	0	0
2H	0.26572	bPb-4691	0	1	0	0	0	1	1	0	0	1	0	0	1	1	0	1	0	1	0	1	1	0	1	1	0	0	1	0	0	0	0	0	1	0	1	1	0	0	0	0	0	0	0	0	0	1	1
2H	1.32151	BG123A	1	0	1	1	1	0	0	1	1	-	1	1	-	0	-	0	1	0	1	0	0	1	0	0	1	1	0	1	1	1	1	1	0	1	0	0	1	1	1	1	1	1	1	1	1	0	0
2H	2.39257	bPb-0305	1	0	1	1	1	0	0	1	1	0	1	1	0	0	1	0	1	0	1	0	0	1	0	0	1	1	0	1	1	1	1	1	0	1	0	0	1	1	1	1	1	1	1	1	1	0	0
2H	3.47334	bPb-1181	1	0	1	1	1	0	0	1	1	0	1	1	0	0	1	0	0	0	1	0	0	1	0	0	1	1	0	1	1	1	1	1	0	1	0	0	1	1	1	1	1	1	1	1	1	0	0
2H	3.77912	cMWG720	1	0	1	1	1	0	1	1	1	0	1	1	0	0	1	0	0	0	1	0	0	1	-	0	-	1	0	1	1	1	1	1	0	1	0	0	1	1	1	1	1	1	1	1	1	0	0
2H	4.15244	bPb-1415	-	0	1	-	0	0	0	-	-	0	1	1	0	0	1	0	0	0	1	0	0	1	0	0	1	1	0	1	1	-	1	1	0	1	-	0	1	1	1	1	1	1	1	1	1	0	0
2H	5.88251	bPt-1040	0	1	0	0	0	1	1	1	0	1	0	0	1	1	0	1	1	1	0	1	1	0	1	1	0	0	1	0	0	0	0	0	1	0	1	1	0	0	0	0	0	0	0	0	0	1	1
2H	7.8429	Pcr1	1	0	1	1	1	0	1	0	1	0	1	1	-	0	1	-	0	0	1	0	0	1	0	0	1	1	0	0	1	1	1	1	0	1	0	0	1	1	1	1	1	1	1	1	1	0	0
2H	10.3834	ABG316E	1	0	1	1	1	0	1	0	1	0	1	1	0	0	1	0	0	0	1	0	0	1	0	0	1	1	0	0	1	1	1	1	0	1	0	0	1	1	1	1	1	1	1	1	1	0	1
2H	11.707	bPt-6946	1	0	-	1	-	0	1	0	1	0	1	1	1	0	1	0	0	0	1	0	0	1	0	0	1	-	1	0	1	1	1	1	0	1	0	0	1	1	1	-	1	0	1	1	1	0	0
2H	13.6211	bPb-1815	0	1	0	0	0	1	0	1	0	1	0	0	1	1	0	1	1	1	-	1	1	0	1	1	0	0	1	1	0	0	0	0	1	0	1	1	0	0	0	0	0	1	0	0	0	1	1
2H	14.7495	ABC153	1	0	1	1	1	0	1	0	1	0	1	1	0	0	1	0	0	0	1	0	0	1	0	0	1	0	0	0	1	1	1	1	0	1	0	0	1	1	1	1	1	0	1	-	1	0	0
2H	14.844	bPb-9199	-	0	1	-	-	0	-	0	-	0	-	-	0	0	1	0	0	0	1	0	0	1	0	0	1	0	0	0	1	1	1	1	0	1	-	0	1	1	1	1	1	0	1	1	1	0	0
2H	15.3382	ABG317A	1	0	1	1	1	0	1	0	1	0	1	1	0	0	1	0	0	1	1	-	0	1	0	0	1	0	0	1	1	1	1	1	0	1	0	0	1	1	1	1	1	0	1	1	1	0	0
2H	15.5201	ABG317B	1	0	1	1	1	0	1	0	1	0	1	1	0	0	1	0	0	1	1	-	0	1	0	0	1	0	0	0	1	1	1	1	0	1	0	0	1	1	1	1	1	0	1	1	1	0	0
2H	20.376	bPb-4768	1	0	1	1	1	0	1	0	1	0	-	-	1	-	1	-	-	1	1	0	0	1	0	1	1	0	0	0	1	1	1	0	0	1	0	0	1	1	1	1	1	0	1	1	0	0	1
2H	20.9504	bPb-6047	-	0	1	1	1	0	1	0	1	0	1	1	0	0	1	0	0	0	1	0	0	1	0	1	1	0	0	0	1	1	1	0	0	1	-	0	1	1	1	1	1	0	1	1	0	0	1
2H	20.9514	bPb-0775	1	0	1	1	1	0	1	0	1	0	1	1	0	0	1	0	0	0	1	0	0	1	0	1	1	0	0	-	1	1	1	0	0	1	-	0	1	1	1	1	1	0	1	1	0	0	1
2H	22.2485	bPb-7816	0	1	0	0	0	1	0	1	0	1	0	0	1	1	0	1	1	1	-	1	1	0	1	0	0	1	1	1	0	0	0	1	1	0	1	1	0	0	0	0	0	1	0	0	1	1	0
2H	22.5333	ABC157	1	0	1	1	1	0	1	0	1	0	1	1	0	0	1	0	0	0	1	0	0	1	0	1	1	0	0	0	1	1	1	0	0	1	0	0	1	1	1	1	1	0	1	-	0	0	1
2H	26.7712	bPb-2971	1	0	1	1	1	0	1	0	0	0	1	1	0	1	1	0	0	0	1	0	0	1	0	1	1	0	0	0	1	1	1	0	0	1	0	0	1	1	0	1	1	0	1	1	0	0	1
2H	27.2513	bPb-5755	0	1	0	0	0	1	0	1	1	1	0	0	1	0	0	1	1	1	0	1	1	0	1	0	0	1	1	1	0	0	1	1	1	0	1	1	0	0	1	0	0	1	0	0	1	1	0
2H	29.1414	ABC252	1	0	1	1	1	0	1	0	0	0	1	1	0	1	1	1	0	0	1	0	0	1	0	1	1	0	0	0	1	1	1	0	0	0	0	0	1	1	0	1	1	0	1	1	0	0	1
2H	35.2228	bPb-5342	0	1	0	0	0	1	0	1	1	1	0	0	0	0	-	0	1	1	0	1	0	-	1	0	0	1	1	1	1	0	1	1	1	1	1	1	0	0	1	0	0	1	0	0	0	1	0
2H	39.2586	bPb-0541	-	1	0	0	0	1	-	1	1	1	0	0	-	0	0	0	1	1	0	1	1	0	1	-	0	1	1	1	1	0	1	1	1	1	-	1	0	1	0	0	0	1	0	1	0	1	0
2H	46.7323	bPb-8274	-	0	1	1	1	1	1	0	0	0	1	0	1	1	1	1	0	0	1	0	1	1	0	-	1	0	0	0	0	1	0	0	0	0	-	0	1	0	1	1	0	0	-	0	1	-	1
2H	49.4515	ABG072	1	0	1	1	1	1	1	0	0	0	1	0	1	1	1	1	0	0	-	0	1	1	0	1	1	0	0	0	0	1	0	0	0	0	1	0	1	1	0	-	0	0	1	0	1	0	1
2H	50.1095	Crg3A	1	0	1	1	1	1	1	0	-	-	-	0	1	1	1	1	0	0	1	0	1	1	0	1	1	0	0	0	0	1	0	0	0	0	1	0	1	1	0	1	0	0	1	0	1	0	1
2H	65.2218	bPb-1926	0	1	0	0	0	1	0	1	1	0	0	1	0	1	0	0	0	1	0	1	0	0	0	0	0	1	1	1	1	0	0	1	1	1	0	1	0	0	1	0	1	1	0	1	0	1	0
2H	66.2893	MWG503	1	0	1	1	1	0	1	0	0	1	1	0	1	0	1	1	0	-	1	0	1	1	1	1	1	0	0	0	0	1	1	0	0	0	1	0	1	1	0	1	0	0	1	0	1	1	1
2H	68.2386	bPt-8737	0	1	0	0	0	-	0	1	1	0	1	1	0	1	0	0	-	1	0	1	0	0	-	0	0	-	1	1	1	0	0	1	1	1	0	1	0	0	1	0	1	1	0	1	0	0	0
2H	69.3499	bPt-0663	0	1	0	0	0	1	0	1	1	0	1	1	0	1	0	0	0	1	0	1	0	0	0	0	0	1	1	1	1	0	0	1	1	1	0	1	0	0	1	0	1	1	0	1	0	0	0
2H	71.8651	bPb-0858	1	0	1	1	1	0	1	0	0	1	0	0	1	0	1	1	1	-	1	-	1	1	1	1	1	0	0	0	0	1	1	0	0	0	1	1	1	1	0	1	0	0	1	0	1	1	1
2H	78.6366	ABC152D	1	0	1	1	-	0	1	0	1	1	0	0	1	0	1	0	1	0	1	0	1	1	1	1	1	0	0	0	0	1	1	0	0	0	1	1	1	1	0	1	0	0	0	0	0	1	1
2H	79.4826	bPt-8302	0	-	0	0	0	1	0	1	0	0	1	1	0	1	0	1	0	1	0	1	0	0	0	0	-	1	1	1	1	0	0	1	-	1	0	0	0	0	1	0	1	1	1	1	1	0	0
2H	81.2389	TLM3	1	0	1	1	1	0	1	0	1	1	0	0	1	0	1	0	1	0	-	-	1	1	1	1	1	1	0	-	0	1	1	0	0	0	1	1	1	1	0	1	-	-	-	-	0	1	1
2H	81.713	bPt-7557	1	0	1	1	1	0	1	0	1	1	0	0	1	0	1	0	1	0	1	0	1	1	1	1	1	1	0	0	0	1	1	0	0	0	1	1	1	1	0	1	1	0	0	0	0	1	1
2H	82.6704	bPt-3512	0	1	0	0	0	1	0	1	0	0	1	1	0	1	0	1	0	1	0	1	0	0	0	0	0	0	0	1	1	0	0	1	1	1	0	0	0	0	1	0	0	1	1	1	1	0	0
2H	83.7113	bPt-6949	0	1	0	0	0	1	0	1	0	0	1	1	0	1	0	1	0	1	0	1	0	0	0	0	0	0	0	1	1	0	0	1	1	1	0	0	0	0	1	0	0	1	1	1	1	0	0
2H	83.7113	bPt-6949	1	0	1	1	1	0	1	0	1	1	0	0	1	0	-	0	1	0	1	0	1	1	1	1	1	1	1	0	0	1	1	0	0	0	1	1	1	1	0	1	1	0	0	0	0	1	1
2H	84.8158	bPb-8100	-	0	0	1	1	0	-	0	-	1	0	0	1	0	1	0	1	0	1	0	1	1	1	1	1	1	1	0	0	1	1	0	0	0	-	1	1	0	1	1	1	0	0	0	0	1	1
2H	84.899	bBE54D	1	0	0	1	1	0	1	0	1	1	0	0	1	0	1	0	1	0	1	0	1	1	1	1	1	1	1	0	0	1	1	0	0	0	1	1	1	1	0	1	1	0	0	0	0	1	1
2H	85.9527	bPt-3082	1	0	0	1	1	0	1	0	1	1	0	0	1	0	1	0	1	0	1	0	1	1	1	1	1	1	1	0	0	1	1	0	0	0	1	1	1	1	0	1	1	0	0	0	0	1	1
2H	91.2072	ABC167B	1	0	0	1	1	0	1	0	1	1	1	0	1	0	1	0	1	0	1	0	1	1	0	1	1	1	1	0	0	1	1	0	0	0	1	1	0	1	0	1	1	0	0	0	0	1	1
2H	91.2072	ABC167B	1	0	0	1	1	0	1	0	1	1	1	0	1	0	1	0	1	0	1	0	1	1	0	1	1	1	1	0	0	1	1	0	0	0	-	1	0	1	0	1	1	0	0	0	0	1	1
2H	92.1436	bPb-7039	0	1	1	0	0	1	0	1	0	0	0	1	0	1	0	1	0	1	0	1	0	0	1	0	0	0	0	1	1	0	0	0	1	1	0	0	1	0	1	0	0	1	1	1	1	0	0
2H	93.1483	bPb-4718	0	1	1	0	0	-	0	1	0	0	0	-	0	-	0	1	0	-	0	1	0	0	1	0	0	0	0	1	-	0	0	0	-	1	-	0	1	-	1	0	0	1	1	1	1	0	-
2H	94.139	ABG316C	1	0	0	1	1	0	1	0	1	1	1	0	1	0	1	0	1	0	1	0	1	1	0	1	1	1	1	0	0	-	1	1	0	0	1	1	0	1	0	1	1	0	0	0	0	1	1
2H	95.1214	bPb-1836	0	1	1	0	0	1	0	1	0	0	0	1	0	1	0	1	0	1	0	0	0	0	1	0	0	0	0	1	1	0	0	0	1	1	0	0	1	0	1	0	0	1	1	1	1	0	0
2H	96.0661	bPb-6438	0	1	1	0	0	1	0	1	0	0	0	1	0	1	0	1	0	1	-	0	0	0	1	0	0	0	0	1	1	0	0	0	1	1	0	0	1	0	1	0	0	1	1	1	1	0	0
2H	97.6699	MWG557	1	0	0	1	1	0	1	0	1	1	1	0	1	0	1	0	1	0	1	1	1	1	-	1	1	0	1	0	0	1	1	1	0	0	1	1	1	1	0	1	1	0	0	0	0	1	1
2H	99.5723	bPt-8775	0	1	1	0	0	1	-	1	0	0	-	1	0	1	0	1	-	1	0	0	1	0	0	0	0	1	0	1	1	0	0	-	1	1	0	0	0	0	1	0	0	1	1	1	1	0	0
2H	106.97	Adh8	1	0	0	1	1	0	1	0	0	1	-	-	1	0	1	0	1	0	1	1	0	1	1	1	1	0	0	0	0	1	1	1	0	0	1	1	1	1	0	1	0	0	0	0	0	1	1
2H	110.864	Pox	1	0	0	1	1	0	1	0	0	1	1	0	1	0	-	0	1	0	0	-	0	1	1	1	1	0	0	0	0	1	1	1	0	0	1	1	1	1	0	1	0	0	0	0	0	1	1
2H	112.492	bPt-7362	1	0	-	1	1	0	1	0	-	1	1	1	1	0	1	0	1	0	0	1	0	1	1	1	1	0	0	0	-	1	1	1	0	0	1	1	1	1	1	1	0	1	0	-	0	1	1
2H	115.162	ABG459	0	1	1	0	0	1	0	1	1	0	1	1	0	-	0	1	0	1	1	-	1	-	0	0	0	1	1	1	1	-	0	0	-	1	0	0	0	0	0	0	1	1	1	1	1	1	0
2H	115.162	ABG459	1	0	0	1	1	0	1	0	0	1	0	0	1	0	1	0	1	0	0	1	0	1	1	1	1	-	0	0	0	1	1	1	0	0	1	1	1	1	1	1	0	0	0	0	0	0	1
2H	115.171	bPt-9234	1	0	0	1	1	0	1	0	0	1	0	0	1	0	1	0	1	0	0	1	0	1	1	1	1	0	0	0	0	1	1	1	0	0	1	1	1	1	1	1	0	0	0	0	0	0	1
2H	117.606	bPt-3594	1	0	0	1	1	0	1	0	0	1	0	0	1	0	1	0	1	0	0	1	0	1	1	1	0	0	0	0	0	1	1	1	0	0	1	1	1	1	1	1	0	0	0	0	0	0	1
2H	117.76	bPt-9048	1	0	0	1	1	0	1	0	0	1	0	0	1	0	1	0	1	0	0	1	0	1	1	1	0	0	0	0	0	1	1	1	0	0	1	1	1	1	1	1	0	0	0	0	0	0	1
2H	118.874	ABG358	1	0	0	1	1	0	1	0	0	1	0	0	1	0	1	0	1	0	0	1	0	1	1	1	0	0	0	0	0	1	1	1	0	0	0	1	1	1	1	1	0	0	0	0	0	0	1
2H	119.66	bPb-1212	0	1	1	0	0	1	0	1	-	0	1	1	0	1	0	1	0	1	1	0	1	-	0	0	1	1	1	1	1	-	0	0	1	1	1	0	0	0	0	0	1	1	1	1	1	1	0
2H	121.299	MWG858	1	0	0	1	1	0	1	0	0	1	0	0	1	0	1	0	1	0	0	1	0	0	1	1	0	0	0	0	0	1	1	1	0	0	0	1	1	1	1	1	0	0	0	0	0	0	1
2H	121.933	bPb-2428	0	1	1	0	0	1	0	1	0	0	1	1	0	1	0	1	0	1	1	0	1	1	0	0	1	1	1	1	1	0	0	0	1	1	1	0	0	0	0	0	1	1	1	1	1	1	0
2H	129.162	ABG318	1	0	0	1	1	0	0	0	1	1	-	0	1	-	0	0	0	0	0	1	-	-	1	1	0	0	0	0	0	1	0	1	0	0	0	1	1	1	1	1	0	0	0	0	0	0	1
2H	130.997	ABC156A	0	1	1	0	0	1	0	1	0	0	1	1	0	0	1	1	0	1	1	0	1	1	0	0	1	1	1	1	1	0	1	0	1	1	-	0	0	0	0	0	1	1	1	1	1	1	0
2H	130.997	ABC156A	1	0	0	1	1	0	1	0	1	1	0	0	1	1	0	0	1	0	0	1	0	0	1	1	0	0	0	0	0	1	0	1	0	0	0	1	1	1	1	1	0	0	0	0	0	0	1
2H	132.184	BCD351F	1	0	0	1	1	0	1	0	1	1	0	0	0	1	0	0	1	0	0	1	0	0	1	1	0	0	0	0	0	1	0	1	0	0	0	1	1	1	1	1	0	0	0	0	0	0	1
2H	133.206	bPb-3050	1	0	0	1	1	0	1	0	-	1	0	0	0	1	0	0	1	0	0	1	0	0	1	1	0	0	0	0	0	1	0	1	0	0	-	1	1	1	1	1	0	0	0	0	0	0	1
2H	134.353	RbcS	0	1	1	0	0	1	0	1	0	0	1	1	1	0	1	1	0	1	1	0	1	1	0	0	1	1	1	1	1	0	1	0	1	1	1	0	0	0	0	0	1	1	1	1	1	1	0
2H	134.353	RbcS	1	0	0	1	1	0	1	0	1	1	0	0	0	1	0	0	1	0	0	1	0	0	1	1	0	0	0	0	0	1	0	1	0	0	0	1	1	1	1	1	0	0	0	0	0	0	1
2H	137.479	bPb-2355	0	1	1	0	0	1	0	1	0	0	1	1	1	0	1	1	0	1	1	0	1	1	0	0	1	1	1	1	1	0	1	0	1	1	1	0	0	0	0	0	1	1	1	1	1	1	0
2H	137.631	bPb-2782	-	1	1	0	0	-	0	1	0	0	-	-	1	0	1	1	0	1	1	0	1	1	0	0	1	1	1	1	1	0	1	0	1	1	-	0	0	0	0	0	1	1	1	1	1	1	-
2H	138.337	bPb-4715	0	1	1	0	0	1	0	1	0	0	1	1	1	0	1	1	0	1	1	0	1	1	0	0	1	1	1	1	1	0	1	0	1	1	1	0	0	0	0	0	1	1	1	1	1	1	0
2H	139.923	bPb-2923	-	0	0	-	0	0	0	-	0	0	0	0	0	0	0	0	1	0	0	1	0	0	1	1	0	0	0	0	0	-	0	-	0	0	-	1	1	1	1	1	0	0	0	0	0	0	1
2H	141.687	bPb-0964	1	0	0	1	1	0	1	1	1	1	0	0	0	1	0	0	1	0	1	1	0	0	1	1	0	0	0	0	0	1	0	1	0	0	0	1	1	1	1	1	0	0	0	0	0	0	1
2H	142.42	bPt-5884	1	0	0	1	1	0	1	1	1	1	0	0	0	1	0	0	1	0	0	1	0	0	1	1	0	0	0	-	0	1	0	1	0	0	0	1	1	1	1	1	0	-	0	0	0	0	1
2H	143.511	bPt-6523	0	1	1	0	0	1	0	-	0	0	1	1	1	0	1	1	0	1	1	0	1	1	0	0	1	1	1	1	1	0	1	0	1	1	1	0	0	0	0	0	1	1	1	1	1	1	0
2H	143.684	bPt-8112	0	1	0	0	0	1	0	0	0	0	1	1	1	0	1	1	0	1	1	0	1	1	0	0	1	1	1	1	1	0	1	0	1	1	1	0	-	-	0	0	1	1	1	1	1	1	-
2H	143.685	bPt-3599	0	1	1	0	0	1	0	0	0	0	1	1	1	0	1	1	0	1	1	0	1	1	0	0	1	1	1	1	1	0	1	0	1	1	1	0	0	0	0	0	1	1	1	1	1	1	0
2H	145.801	bPb-5631	0	1	1	0	0	-	0	0	0	0	1	1	1	0	1	1	0	1	1	0	1	-	0	0	1	1	1	1	1	0	1	0	1	1	1	0	0	0	0	0	-	-	1	0	-	1	0
2H	146.187	bPb-5519	0	1	1	0	0	1	0	0	0	0	1	1	1	0	1	1	0	1	1	0	1	1	0	0	1	1	1	1	1	0	1	0	1	1	1	0	0	0	0	0	1	1	1	0	0	1	0
2H	146.188	MWG878	1	0	0	1	1	0	1	1	1	1	0	0	0	1	0	0	1	0	0	1	0	0	1	1	0	0	0	0	0	1	0	1	0	0	0	1	1	1	1	1	0	0	-	0	1	0	1
2H	146.188	MWG878	1	0	0	1	1	0	1	1	1	1	0	0	0	1	0	0	1	0	0	1	0	0	-	1	0	0	0	0	0	1	0	1	0	0	0	1	1	1	1	1	0	0	0	0	-	0	1
2H	147.729	bPb-4774	1	0	0	1	1	0	1	1	1	1	0	0	0	1	0	0	1	0	-	1	0	0	1	1	0	0	0	0	0	1	0	-	0	0	0	1	1	1	1	1	0	0	0	0	1	0	1
2H	151.89	bPb-7354	1	0	0	1	1	0	1	1	1	1	0	0	0	1	0	0	1	0	0	1	0	0	0	1	0	0	0	0	0	1	0	0	0	0	-	1	1	0	1	1	0	0	0	1	1	0	1
2H	154.652	ABG703B	1	0	1	1	1	0	1	1	1	1	0	0	0	1	0	0	1	0	0	1	0	0	0	1	1	0	0	0	0	1	0	0	0	0	0	1	0	0	1	1	0	0	0	1	1	-	1
2H	155.468	bPt-1547	0	1	1	1	0	1	0	0	0	0	1	1	1	0	1	1	0	1	1	0	1	1	1	0	1	1	1	1	1	0	1	1	1	1	1	0	1	1	0	0	1	1	1	0	0	1	0
2H	158.629	bPt-0205	0	1	1	1	0	1	0	0	0	0	1	1	1	0	1	1	0	1	1	0	1	1	1	0	1	1	1	1	1	0	1	1	1	1	1	0	1	1	0	0	1	1	1	0	0	1	0
2H	158.882	bPt-1767	0	1	1	1	0	1	0	0	0	0	1	1	1	0	1	1	0	1	1	0	1	1	1	0	1	1	1	1	1	0	1	1	1	1	1	0	1	1	0	0	1	1	1	0	0	1	0
2H	159.284	ABG058	1	0	-	0	1	0	1	1	1	1	0	0	0	1	0	0	1	0	-	1	0	0	0	1	0	0	0	0	0	1	0	0	0	0	0	1	0	0	1	1	0	0	0	1	1	0	1
2H	160.889	bPb-0485	1	0	1	0	1	0	1	1	1	1	0	0	0	1	0	0	1	0	0	1	0	0	0	1	0	0	0	0	0	1	0	0	0	0	-	1	0	0	1	1	0	0	0	1	1	0	1
2H	161.912	bPb-3598	0	1	0	1	0	1	0	0	0	0	-	1	1	0	1	1	0	1	1	0	1	-	1	0	1	1	1	1	1	-	1	1	-	1	1	0	-	1	0	1	1	1	1	0	0	1	-
2H	162.527	ASE1A	1	0	1	0	1	0	1	1	1	1	0	0	0	1	0	0	1	0	0	1	0	0	0	1	0	0	0	0	0	1	0	0	1	0	0	1	0	0	1	0	0	0	0	1	1	0	1
2H	166.133	bPb-0516	0	1	0	1	-	0	0	0	0	0	1	1	1	0	1	1	0	1	-	0	1	-	-	0	1	1	1	1	1	0	1	1	1	1	1	0	1	1	0	0	1	1	1	0	-	1	0
3H	0	ABC172	1	0	0	1	0	0	0	1	1	1	0	0	1	0	1	0	0	1	0	1	1	1	0	0	1	1	1	0	1	1	1	1	0	1	1	0	0	1	1	1	1	0	0	1	0	0	1
3H	8.87036	ABG319B	1	0	1	1	0	0	0	1	1	1	0	0	1	0	1	0	0	1	0	-	1	1	0	1	1	1	1	0	1	1	1	1	1	1	1	0	0	0	1	1	1	0	0	1	0	1	-
3H	12.3475	MWG838	0	1	0	0	1	1	0	0	0	0	1	1	0	1	0	1	1	0	1	1	0	0	1	0	0	0	0	1	0	0	0	0	0	0	0	1	1	1	0	0	0	1	1	0	1	0	1
3H	12.3475	MWG838	0	1	0	0	1	1	0	0	-	0	1	1	-	1	0	1	1	0	1	1	0	0	1	0	0	0	1	1	0	-	0	-	-	-	0	1	1	1	0	0	-	1	1	0	1	0	1
3H	12.3475	MWG838	1	0	1	1	0	0	1	1	1	1	0	0	1	0	1	0	0	1	0	0	1	1	0	1	1	1	1	0	1	1	1	1	1	1	1	0	0	0	1	1	1	0	0	1	0	1	0
3H	12.3485	bPt-2862	0	1	0	0	1	1	0	0	0	0	1	1	0	1	0	1	1	0	1	1	0	0	1	0	0	0	0	-	0	0	0	0	0	0	0	1	1	1	0	0	0	1	-	0	1	1	1
3H	12.5894	bPt-7854	0	1	0	0	1	1	0	0	0	0	1	1	0	1	-	1	1	0	1	1	0	0	1	0	0	0	0	1	0	0	0	0	1	0	0	1	1	1	0	0	0	1	1	0	1	0	1
3H	12.5894	bPt-7854	0	1	0	0	1	1	0	0	0	0	1	1	0	1	0	1	1	0	1	1	0	0	1	0	0	0	0	1	0	0	0	0	0	0	0	1	1	1	0	0	0	1	1	0	1	0	1
3H	13.9851	bPb-1893	0	1	0	0	1	1	0	0	-	0	1	1	0	1	0	1	1	0	1	1	0	0	1	0	0	0	0	1	0	0	0	0	0	0	0	1	1	1	0	0	0	1	1	0	1	0	1
3H	16.7211	bPb-8322	0	1	0	0	1	1	0	0	0	0	1	1	0	1	0	1	1	0	1	1	0	0	1	0	0	0	0	1	0	0	0	0	0	0	-	1	1	1	0	0	0	1	1	0	1	0	1
3H	18.9447	ABG495B	1	0	1	1	0	0	1	1	1	1	0	0	-	-	-	0	0	1	0	0	1	1	0	1	1	1	1	0	1	1	1	1	1	1	0	0	0	0	1	1	1	0	0	1	0	1	0
3H	19.5171	bPb-7161	-	0	1	-	0	0	-	-	1	1	0	0	1	1	1	0	0	1	0	0	1	1	0	-	1	1	1	0	1	1	1	1	1	1	-	0	1	1	0	0	1	0	0	1	0	1	0
3H	20.618	bPb-5150	0	1	0	0	1	1	0	0	0	0	1	1	0	0	0	1	1	0	1	1	0	0	1	0	0	0	0	1	0	0	0	0	0	0	1	1	1	1	0	0	0	1	1	0	1	0	1
3H	21.1552	iBgl	1	0	1	1	0	0	1	1	1	1	0	0	1	1	1	0	0	1	0	0	1	1	0	1	1	1	1	0	1	1	1	1	1	1	0	0	0	0	1	1	1	0	0	1	0	1	0
3H	21.7184	bPt-8839	1	0	1	1	0	0	1	1	1	1	0	0	1	1	1	0	0	1	-	0	1	1	0	1	1	1	1	0	1	1	1	1	1	1	0	0	0	0	1	1	1	0	0	1	0	1	0
3H	22.8234	Glb4	1	0	1	1	0	0	1	1	1	1	0	0	1	1	0	0	0	1	0	0	1	1	0	1	1	1	1	0	1	1	1	1	1	1	-	0	0	0	1	1	1	0	0	1	0	1	0
3H	22.8234	Glb4	1	0	1	1	0	0	1	1	1	1	0	0	1	1	0	0	0	1	0	0	1	1	0	1	1	1	1	0	1	1	1	1	1	1	0	0	0	0	1	1	1	0	0	1	0	1	0
3H	23.9225	bPb-9599	0	1	0	0	1	1	0	0	0	0	1	1	0	0	1	1	1	0	1	1	0	0	1	0	0	0	0	1	0	0	0	0	0	0	1	1	-	1	0	0	0	1	1	0	1	0	-
3H	25.0327	bPb-2420	1	0	1	1	0	0	1	1	1	1	0	0	1	1	0	0	0	1	0	0	1	1	0	1	1	1	1	0	1	1	1	1	1	0	0	0	0	0	1	1	1	0	0	1	0	1	0
3H	26.7015	bPb-4308	0	1	0	0	0	-	0	0	0	0	-	-	0	0	-	-	1	0	1	1	0	0	1	0	0	0	0	1	0	0	0	0	0	1	-	1	-	1	0	0	0	1	1	0	1	0	-
3H	27.8144	ABG654	1	0	1	1	1	0	1	1	1	1	0	0	-	1	0	0	0	1	0	0	1	1	0	1	-	1	1	0	1	1	1	1	1	0	-	0	-	0	1	1	1	0	0	1	0	1	0
3H	28.9307	bPt-0889	0	1	0	0	0	1	0	0	0	0	1	1	0	0	1	1	1	0	1	1	0	0	1	0	0	0	0	1	0	0	0	0	0	1	1	1	0	1	0	0	0	1	1	0	1	0	1
3H	31.7026	MWG902	1	0	1	1	1	0	-	-	1	1	0	0	1	1	0	0	1	1	0	-	1	1	0	1	1	1	1	1	1	1	1	1	1	0	-	0	1	0	-	-	1	0	0	1	0	1	0
3H	32.8219	bPb-1609	0	1	0	0	0	1	0	0	0	0	1	1	0	0	1	1	0	0	1	1	0	0	1	0	0	0	0	0	0	0	0	0	0	1	-	1	0	1	0	0	0	1	1	0	1	0	1
3H	35.0725	bPb-9543	-	-	0	0	0	-	0	0	0	0	1	1	0	0	1	1	0	0	1	1	0	0	0	0	0	0	0	0	1	0	0	0	0	1	-	-	0	0	1	-	0	1	1	0	1	1	1
3H	35.0725	bPb-9543	1	0	1	1	1	0	1	1	1	1	0	0	1	1	0	0	1	1	0	0	1	1	1	1	1	1	1	1	0	1	1	1	1	0	-	0	1	0	1	1	1	0	0	1	0	1	0
3H	36.1949	ABC161	1	0	1	1	1	0	1	1	1	1	0	0	1	1	0	0	1	1	0	0	1	1	1	1	1	1	1	1	0	1	1	1	1	0	0	0	1	0	1	1	1	0	0	0	0	1	0
3H	38.4587	bPt-1408	0	1	0	0	0	1	0	0	0	0	1	1	1	0	1	1	0	0	1	1	0	0	0	0	0	0	0	0	1	0	0	0	1	1	1	1	0	1	0	0	0	1	1	1	1	0	1
3H	39.5969	mPub	1	0	1	1	1	0	1	1	1	1	0	0	0	1	0	0	1	1	0	0	1	1	1	1	1	1	1	1	0	1	1	1	0	0	0	0	1	0	1	1	1	0	0	0	0	1	0
3H	42.079	WG110	1	0	1	1	1	0	1	1	-	1	-	0	0	-	0	1	1	0	0	-	-	-	1	1	1	1	1	1	0	1	1	1	0	0	0	0	1	0	1	1	1	0	0	0	0	1	0
3H	46.731	ABG004	1	0	1	1	1	0	1	1	1	0	0	0	0	1	0	1	1	0	0	0	1	0	1	1	1	1	1	1	0	1	1	1	0	0	0	0	1	0	1	0	1	0	0	0	0	1	0
3H	56.0773	bPt-2170	0	1	0	0	0	1	0	0	0	1	0	1	1	0	1	1	0	0	1	1	0	1	0	0	0	1	0	0	1	0	0	0	1	1	1	1	0	1	0	1	0	1	0	1	1	0	1
3H	57.2634	bPb-4925	1	0	1	1	1	0	1	1	1	0	1	0	0	1	0	0	1	1	0	0	1	0	1	1	1	0	1	1	0	1	1	1	0	0	0	0	1	0	1	0	1	0	1	0	0	1	0
3H	59.044	bPt-2040	0	1	-	-	-	1	-	-	-	1	0	1	1	0	1	1	0	0	1	1	-	1	0	0	0	0	0	0	1	-	0	0	1	1	1	1	0	1	0	1	-	-	0	1	-	-	1
3H	71.2791	bPt-6432	0	1	0	1	1	1	0	0	1	1	0	1	1	0	1	1	0	0	1	1	0	1	0	0	1	1	0	0	1	0	0	0	1	0	1	1	0	1	0	1	1	1	0	1	1	-	1
3H	72.3052	bPt-0506	0	1	1	1	0	1	0	0	1	1	-	1	1	0	1	1	0	0	1	1	0	1	0	0	1	1	0	0	1	0	0	0	1	0	1	1	0	1	0	1	0	1	0	1	1	0	1
3H	73.4025	bPt-4289	0	1	0	1	0	1	0	0	1	1	0	1	1	0	1	1	0	0	1	1	0	1	0	0	1	1	0	0	1	0	0	0	1	0	1	1	0	1	0	1	0	1	0	1	1	0	1
3H	73.4025	bPt-4289	1	0	1	0	1	0	1	1	0	0	1	0	0	-	-	-	1	-	0	0	1	0	1	1	0	0	1	1	0	1	1	1	0	-	-	0	1	0	1	0	1	0	1	0	0	1	0
3H	74.5055	bPt-4614	1	-	1	0	1	0	1	1	0	0	1	0	0	1	0	1	1	1	0	0	1	0	1	1	0	0	1	1	0	1	1	1	0	-	0	0	-	0	1	0	1	0	1	0	0	1	0
3H	78.9061	MWG571A	1	0	1	0	1	0	1	1	0	0	1	0	0	1	0	0	1	1	0	0	1	0	1	1	0	0	1	1	0	1	0	1	0	1	0	0	1	0	1	0	0	0	1	0	0	1	0
3H	81.6364	bPt-4125	0	1	0	1	0	1	0	0	1	1	0	1	1	0	1	1	0	0	1	1	0	1	0	0	1	1	0	0	1	0	1	0	1	0	1	1	0	1	0	1	1	1	0	1	1	0	1
3H	82.1944	ABG453	1	0	1	0	1	0	1	1	0	0	1	0	0	1	0	0	1	1	0	0	1	0	1	1	0	0	1	1	0	1	0	1	0	1	0	0	1	0	1	0	0	0	1	0	0	1	0
3H	83.2961	bPt-4084	1	0	1	0	1	0	1	1	0	0	1	0	0	1	0	0	1	1	0	0	1	0	1	1	0	0	1	1	0	1	0	1	0	1	0	0	1	0	1	0	0	0	-	0	0	1	0
3H	84.321	ABG315	1	0	1	0	1	0	1	1	0	0	-	0	0	1	0	0	1	0	0	0	-	-	1	1	0	0	1	1	0	1	0	1	0	1	0	0	1	0	1	0	0	0	1	0	0	1	0
3H	86.5771	bPb-1460	0	1	0	1	0	1	0	0	1	1	0	1	1	0	1	0	0	0	1	1	0	1	0	0	1	1	0	0	1	0	1	0	1	0	1	1	0	1	0	1	1	1	0	1	1	0	1
3H	88.9045	MWG555B	1	0	1	0	1	0	1	0	0	0	1	0	0	1	0	1	1	1	0	0	1	0	1	1	0	0	1	1	0	1	0	1	0	1	0	0	1	0	1	0	0	0	1	0	0	1	0
3H	90.5579	bPb-3825	0	1	-	1	-	1	-	1	1	1	0	1	1	0	1	0	0	0	1	1	0	-	0	0	1	1	-	-	1	0	1	0	1	-	1	1	0	1	-	1	1	1	1	1	1	0	1
3H	93.2833	ABG377	1	0	1	0	1	0	1	0	0	0	1	0	0	0	0	1	1	1	0	0	1	0	1	1	0	0	1	1	0	1	0	1	0	1	0	1	-	0	1	0	0	0	1	0	0	1	0
3H	99.0081	bPt-1084	1	0	1	0	1	1	1	0	0	0	1	0	0	0	1	1	0	1	0	0	1	0	1	1	1	0	1	1	0	1	0	0	0	1	0	0	1	0	1	0	0	0	1	0	0	1	0
3H	102.47	bPt-0429	0	1	0	1	0	0	0	1	1	1	0	1	1	1	0	0	1	0	1	1	0	1	0	0	0	1	1	0	1	0	1	1	1	0	1	1	0	1	0	1	1	1	1	1	1	0	1
3H	102.47	bPt-0429	0	1	0	1	0	0	0	1	1	1	0	1	1	1	0	0	1	0	1	1	-	1	0	-	0	1	1	0	1	0	1	1	1	0	1	1	-	1	0	1	1	1	1	1	1	-	1
3H	102.47	bPt-0429	1	0	1	0	1	1	1	0	0	0	1	0	0	0	1	1	0	1	0	0	1	0	1	1	1	0	0	1	0	1	0	0	0	1	0	0	1	0	1	0	0	0	0	0	0	1	0
3H	103.001	bPt-0802	0	1	0	1	0	0	0	1	1	1	0	1	1	1	0	0	1	0	1	1	0	1	0	-	0	1	1	-	1	0	1	1	1	0	1	1	0	1	0	1	1	1	1	1	1	0	1
3H	107.815	MWG571B	0	1	1	1	1	0	0	1	1	1	0	1	1	1	0	0	1	0	1	1	0	1	1	1	0	1	1	0	1	0	1	1	1	0	1	1	0	1	1	1	1	1	1	1	1	0	1
3H	107.815	MWG571B	1	0	0	0	0	1	1	0	0	0	1	0	0	0	1	1	0	1	0	0	1	0	0	0	1	0	0	1	0	1	0	0	0	1	0	0	1	0	0	0	0	0	0	0	0	1	0
3H	109.958	bPt-0597	-	0	0	0	0	1	1	0	0	0	1	0	0	0	1	1	0	1	0	0	1	0	0	0	1	0	0	-	0	1	0	0	0	1	0	0	1	0	0	0	-	0	0	0	0	1	0
3H	111.038	bPt-1566	1	0	0	0	0	1	1	0	0	0	1	0	1	0	1	1	0	1	0	0	1	0	0	0	1	0	0	1	0	1	0	0	0	1	0	0	1	0	0	0	0	0	0	0	0	1	0
3H	111.038	bPt-1566	1	0	0	0	0	1	1	0	0	0	1	0	1	0	1	1	0	1	0	0	1	0	0	0	1	0	0	1	0	1	0	0	0	1	0	0	1	0	0	0	0	-	0	0	0	1	0
3H	115.264	BCD828	0	1	1	1	1	0	0	1	1	1	0	1	0	0	0	0	1	0	1	1	0	1	1	1	0	1	1	0	1	0	1	1	1	0	1	1	0	1	1	1	0	1	1	1	1	0	1
3H	115.264	BCD828	1	0	0	0	0	1	1	0	0	0	1	0	1	1	1	1	0	-	0	0	-	0	0	0	1	0	0	1	0	1	0	0	0	1	0	0	1	0	0	0	1	0	0	0	0	1	0
3H	116.354	bPb-2433	0	1	1	1	1	0	0	1	1	1	0	1	0	0	0	0	1	0	1	1	0	1	1	1	0	1	1	0	1	0	1	1	1	0	-	1	0	1	1	1	0	1	1	1	1	0	1
3H	117.403	bPb-2040	0	1	1	1	1	0	0	1	1	1	0	1	0	0	0	0	1	0	1	1	0	1	1	1	0	1	1	0	1	0	1	1	1	0	1	1	0	1	1	1	0	1	1	1	1	0	1
3H	117.99	bPt-1679	1	0	0	0	0	1	1	0	0	0	1	0	1	1	1	1	0	1	0	0	1	0	0	0	1	0	0	1	0	1	0	0	0	1	0	0	1	0	0	0	1	-	0	0	0	1	0
3H	134.383	bPt-2240	1	0	1	0	1	1	0	0	0	1	1	0	1	1	1	1	0	0	0	1	1	0	0	1	1	0	0	1	0	1	0	0	1	0	0	0	0	0	1	0	1	0	0	0	0	1	0
3H	137.713	ABG471	1	0	1	0	1	1	0	0	-	1	1	0	-	-	1	1	0	0	0	1	1	0	0	1	0	0	0	1	0	0	0	0	1	0	0	0	0	0	1	0	1	0	0	0	0	1	0
3H	138.875	bPt-5682	1	0	1	0	1	1	0	0	0	1	1	0	1	1	1	1	0	0	0	1	1	0	0	1	0	0	0	1	0	0	0	0	1	0	0	0	0	0	1	0	1	0	0	0	0	1	0
3H	138.875	bPt-5682	1	0	1	0	1	1	1	0	0	1	1	0	1	1	1	1	0	0	0	1	1	0	0	1	0	0	0	1	0	0	0	0	1	0	0	0	0	0	1	0	1	0	0	0	0	1	0
3H	143.219	bPb-2838	0	1	0	1	0	0	1	1	1	0	0	1	0	0	0	0	0	1	1	0	0	1	1	0	1	1	1	0	1	1	1	1	0	1	1	1	1	1	0	1	0	1	1	1	1	0	1
3H	144.347	bPb-0433	0	1	0	1	0	0	1	1	1	0	0	1	0	0	0	0	0	1	1	0	0	1	1	0	1	1	1	0	1	1	1	1	0	1	-	1	1	1	0	1	0	1	1	1	1	0	1
3H	145.493	MWG798B	1	0	1	0	1	1	1	1	0	1	1	0	1	1	1	1	1	0	0	1	1	0	0	1	0	0	0	1	0	0	0	0	1	0	0	0	0	0	1	0	1	0	0	0	0	1	0
3H	155.614	ABC171	1	0	1	-	1	1	0	1	0	1	1	0	1	1	1	0	1	0	1	1	1	0	0	1	0	1	1	1	0	0	0	0	1	0	0	0	0	0	1	0	1	0	0	0	0	1	0
3H	156.723	bPt-9640	0	-	-	0	0	0	1	0	1	0	0	1	0	0	0	1	0	1	0	0	0	1	1	0	1	0	0	0	1	1	1	1	0	1	1	1	1	1	0	1	0	1	1	1	1	0	1
3H	158.387	bPb-7448	0	1	0	1	0	0	1	0	1	0	0	1	-	0	-	1	0	1	0	0	0	-	1	0	1	0	-	-	1	1	1	1	0	1	1	1	1	1	0	1	0	1	1	0	1	-	1
3H	160.039	bPt-0594	1	0	1	0	1	1	0	1	0	1	1	0	1	1	1	0	1	0	1	1	1	0	0	1	0	1	1	1	1	0	0	0	1	0	0	0	0	0	1	0	1	0	0	1	0	1	0
3H	162.244	bPb-7199	0	1	0	1	0	0	1	0	1	0	0	1	0	0	0	1	0	1	0	0	0	1	1	0	1	0	0	0	0	1	1	1	0	1	1	1	1	1	0	1	0	1	1	0	1	0	1
3H	163.344	bPb-7770	0	1	-	1	0	0	1	0	1	0	0	1	0	0	0	1	0	1	0	0	0	1	1	0	1	0	0	0	-	1	1	1	0	1	1	1	1	1	0	1	0	1	-	0	0	0	1
3H	163.344	bPb-7770	1	0	1	0	1	1	0	1	0	1	1	0	1	1	1	0	1	0	1	1	1	0	0	1	0	1	1	1	1	0	0	0	1	0	0	0	0	0	1	0	1	0	0	1	0	1	0
3H	168.867	bPt-0386	0	1	-	1	0	1	1	0	1	0	1	1	0	-	-	1	0	1	-	1	-	1	1	0	1	0	0	0	1	1	1	1	0	1	1	1	1	1	0	1	-	-	1	0	1	-	1
3H	168.867	bPt-0386	1	0	1	0	1	0	0	1	0	1	0	0	1	1	1	0	1	0	1	0	1	0	0	1	0	1	1	1	1	0	0	0	1	0	0	0	0	0	1	0	1	0	0	1	0	1	0
3H	168.867	bPt-0386	1	0	1	0	1	0	1	1	0	1	0	0	1	1	1	0	1	0	1	0	1	0	0	1	0	1	1	1	1	0	0	0	1	0	0	0	0	0	1	0	1	0	0	1	0	1	0
3H	173.277	bPb-6884	0	1	0	1	0	1	1	0	1	0	1	1	0	0	0	1	0	1	0	1	0	1	1	0	1	0	0	0	0	1	1	1	0	1	1	1	1	1	0	1	0	1	1	0	1	0	1
3H	175.465	bPt-5032	1	0	1	0	1	0	0	1	0	1	0	0	1	1	1	0	1	0	1	0	1	0	0	1	0	1	1	1	1	0	0	0	1	0	0	0	0	0	1	0	1	1	0	-	0	1	0
4H	0	bPt-5438	1	0	1	0	0	0	0	1	1	1	1	1	0	0	1	1	1	0	0	0	-	1	0	0	1	0	0	0	1	0	0	0	0	1	0	0	0	1	0	1	0	1	0	1	0	1	0
4H	1.09708	bPb-5265	1	0	1	0	0	0	0	1	0	1	1	1	0	0	1	1	1	0	0	0	0	1	0	0	1	0	0	0	1	0	0	0	0	1	-	0	0	1	0	1	0	1	0	1	0	1	0
4H	2.58558	bPb-9820	1	0	1	0	0	0	0	1	0	1	1	1	0	0	1	1	1	0	-	0	0	1	0	0	1	0	0	0	1	0	0	0	0	1	0	0	0	1	0	1	0	1	0	1	0	1	0
4H	18.62	ABG319C	1	0	1	0	-	1	1	1	0	1	1	-	1	0	1	1	1	0	0	0	0	1	1	0	1	0	0	0	1	0	0	0	0	1	0	0	-	0	0	1	1	-	0	1	1	0	0
4H	31.8624	bPt-6555	0	1	0	1	0	0	1	0	1	0	0	0	0	1	1	0	0	1	1	1	0	0	0	1	1	0	1	1	0	0	1	0	0	0	1	0	1	1	1	1	0	0	1	0	1	1	1
4H	32.9861	bPt-4648	1	0	1	0	1	1	0	1	0	1	1	1	-	0	0	1	1	0	0	0	1	1	1	0	0	1	0	0	1	1	0	1	1	1	0	1	0	0	0	0	1	1	0	0	0	0	0
4H	32.9861	bPt-4648	1	0	1	0	1	1	0	1	0	1	1	1	1	0	0	1	1	0	0	0	1	1	1	0	0	1	0	0	1	1	0	1	1	1	0	1	0	0	0	0	1	1	0	0	0	0	0
4H	34.094	bAP91	0	1	0	1	0	0	1	0	1	0	0	0	0	1	1	0	0	1	1	0	0	0	0	1	1	0	1	1	0	0	1	0	0	0	1	0	1	1	1	1	0	0	1	1	1	1	1
4H	34.094	bAP91	1	0	1	0	1	1	0	1	0	1	1	1	1	0	0	1	1	0	0	1	1	1	1	0	0	1	0	0	1	1	0	1	1	1	0	1	0	0	0	0	1	1	0	0	0	0	0
4H	35.21	bPb-1325	-	0	1	1	1	-	0	-	0	1	1	1	1	0	0	1	1	0	0	1	1	1	1	0	0	1	0	0	1	1	0	1	1	1	-	1	0	0	0	0	1	1	0	0	0	0	0
4H	36.3502	ABG500B	1	0	1	1	1	1	0	1	0	1	1	1	1	0	0	1	1	0	0	1	1	1	1	0	0	1	0	0	0	1	0	1	1	-	0	1	0	0	0	0	1	1	0	0	0	0	0
4H	37.5756	iHxk2	1	0	1	1	1	1	0	1	0	1	1	0	1	0	0	1	1	0	0	1	1	1	1	0	0	1	0	0	0	1	0	1	1	1	0	1	0	0	0	0	1	1	0	0	0	0	0
4H	42.6547	bPt-4621	1	0	1	1	1	1	0	1	0	1	1	0	1	0	0	1	1	0	0	1	1	1	1	0	0	1	0	0	0	1	0	1	1	1	0	1	0	0	0	0	1	1	0	0	0	0	0
4H	46.0922	bPt-7321	0	1	0	0	0	0	1	0	0	0	0	1	0	1	1	0	0	1	1	0	0	0	0	1	1	0	1	1	1	0	1	0	0	0	1	0	1	1	1	1	0	0	0	1	1	1	1
4H	51.7296	bPb-5408	0	1	0	0	0	0	1	0	0	0	1	1	0	1	1	0	0	1	1	0	0	0	0	1	1	0	1	0	1	0	0	0	0	1	-	0	1	1	1	1	0	0	0	1	1	1	1
4H	52.8607	bPt-4864	0	1	0	0	0	0	1	0	0	0	1	1	0	1	1	0	0	1	1	0	0	0	0	1	1	0	1	0	1	0	0	0	0	1	1	0	1	1	1	1	0	0	0	1	1	1	1
4H	56.2212	ABG472	1	0	1	1	1	1	0	1	1	1	-	-	1	-	0	1	1	0	-	1	-	1	1	0	0	1	0	1	0	1	1	1	1	0	0	-	0	0	0	0	1	1	1	0	0	0	0
4H	56.2218	bPb-3029	-	1	0	0	0	0	-	0	0	0	1	1	0	1	-	0	0	1	-	0	-	0	0	1	1	0	1	0	1	0	0	0	0	-	-	0	1	1	1	1	1	0	0	1	1	1	1
4H	56.9746	bPt-0771	0	1	0	0	0	0	1	0	0	0	1	1	0	1	1	0	0	1	1	0	1	0	0	1	1	0	1	0	1	0	0	0	0	1	1	0	1	1	1	1	0	0	0	1	1	1	1
4H	58.0964	bPb-6096	1	0	1	1	1	1	0	1	1	1	0	0	1	0	0	1	1	0	0	1	0	1	1	0	0	1	1	1	0	1	1	1	1	0	-	1	0	0	0	0	1	1	1	0	0	0	0
4H	58.705	bPb-3739	1	0	1	1	1	1	0	1	1	1	1	-	1	-	-	1	1	0	0	1	0	1	1	0	0	1	1	1	0	1	1	1	1	0	-	1	0	0	0	0	1	1	1	0	0	0	0
4H	60.463	bPb-1329	1	0	1	1	1	1	0	1	1	1	0	0	1	0	0	1	1	0	0	1	0	1	1	0	0	1	1	1	0	1	1	1	1	0	-	1	0	0	0	0	1	1	1	0	0	0	0
4H	62.7723	BCD453B	1	0	1	1	1	1	0	1	1	1	0	0	1	0	0	1	1	0	0	1	0	1	1	1	0	1	1	1	0	1	1	1	1	0	0	1	0	0	0	0	1	1	1	0	0	0	0
4H	65.7766	bPb-3556	1	0	1	1	1	1	0	1	1	1	0	0	1	0	-	1	1	0	-	1	0	-	1	1	-	1	1	1	0	1	1	1	1	0	0	1	0	0	0	0	1	1	1	0	-	-	0
4H	69.8353	bPb-8013	1	0	1	1	1	1	0	1	1	1	0	0	1	1	0	1	1	0	0	1	0	1	0	1	0	1	1	1	0	1	1	1	1	0	0	1	0	0	0	0	1	1	1	0	0	0	0
4H	73.3728	bPt-3306	1	0	1	1	1	1	0	1	1	1	0	0	1	1	0	1	1	0	0	1	0	1	0	1	0	1	1	1	0	1	1	1	1	0	0	1	0	0	0	0	1	1	1	0	0	0	0
4H	76.8771	bBE54A	1	0	1	1	1	1	0	1	1	-	0	0	1	1	0	1	0	0	0	-	0	1	0	1	0	1	1	1	0	1	1	1	1	0	0	1	0	0	0	0	1	1	1	0	0	0	0
4H	77.5457	WG464	1	0	1	1	1	1	0	1	0	1	0	0	-	-	0	1	0	0	0	1	0	1	0	1	0	1	1	-	0	1	1	1	1	0	0	1	0	0	0	0	1	1	1	0	0	0	0
4H	79.6809	KFP195	1	0	1	1	1	1	1	1	0	1	0	0	1	1	0	1	0	0	0	1	0	1	0	1	0	1	1	1	0	1	1	1	1	0	0	1	0	0	0	0	1	1	1	0	0	0	0
4H	81.8377	bPb-4216	0	1	0	0	0	0	0	0	1	0	1	1	0	0	1	0	1	1	1	0	1	0	1	0	1	0	0	0	1	0	0	0	0	1	1	0	1	1	1	1	1	0	0	1	1	1	1
4H	81.8387	bPt-2326	1	0	1	1	1	1	0	1	0	1	-	0	1	1	0	1	-	0	0	1	0	1	0	1	0	1	1	1	0	1	1	1	1	0	-	1	0	0	0	0	0	1	1	0	0	-	0
4H	82.2489	ABC321	1	0	1	1	1	1	1	1	0	1	0	0	1	1	0	1	0	0	0	1	0	1	0	1	0	1	1	1	0	1	1	1	1	0	0	1	0	0	0	0	0	1	1	0	0	0	0
4H	84.2951	MWG058	1	0	1	1	1	1	1	1	0	1	0	0	1	-	0	0	0	0	0	1	0	1	0	1	0	1	1	1	0	1	1	1	1	0	0	1	0	0	0	0	0	1	1	0	0	0	0
4H	85.4385	bPb-9086	0	1	0	0	0	0	0	0	1	0	1	1	0	0	1	0	1	1	1	0	1	0	1	0	1	0	0	0	-	0	0	0	0	1	1	0	1	1	1	1	1	0	0	1	1	1	0
4H	85.5887	bPt-2152	0	1	0	0	0	0	0	0	1	0	1	1	0	0	1	0	1	1	1	0	1	0	1	0	1	0	0	0	1	0	0	0	-	1	1	0	1	1	1	1	1	1	0	1	1	1	0
4H	86.5767	bPb-3268	1	0	1	1	1	1	1	1	0	1	0	0	1	1	0	1	0	0	0	1	0	1	0	1	0	1	1	1	0	1	1	1	-	0	0	1	0	0	0	0	0	1	1	0	0	-	1
4H	86.5767	bPb-3268	1	0	1	1	1	1	1	1	0	1	0	0	1	1	0	1	0	0	0	1	0	1	0	1	0	1	1	1	0	1	1	1	1	0	0	1	0	0	0	0	0	1	1	0	0	0	1
4H	87.1729	Adh4	1	0	1	-	1	1	1	1	0	1	-	-	1	-	0	0	0	0	0	-	0	1	0	1	0	1	1	-	0	1	1	1	1	0	0	1	0	0	0	0	0	1	1	0	0	0	1
4H	87.7158	bPt-3249	0	1	0	0	0	0	0	0	1	0	1	1	0	0	1	0	1	1	1	1	1	0	1	0	1	0	0	0	1	0	0	0	0	1	1	0	1	1	1	1	1	0	0	1	1	1	0
4H	89.1146	bPb-8437	-	0	1	-	1	0	-	1	-	1	0	0	1	1	0	1	0	0	0	0	0	1	0	1	0	1	1	1	0	1	1	1	-	0	-	1	0	0	1	-	0	1	1	-	0	-	1
4H	90.6055	bPb-6611	1	0	1	1	1	0	1	1	1	1	0	0	1	1	0	1	0	0	0	0	0	1	0	1	0	1	1	1	0	1	1	1	1	0	0	1	0	0	0	0	0	1	1	0	0	0	1
4H	90.6065	bPt-7385	0	1	0	0	0	0	0	-	0	0	1	1	0	0	1	0	1	1	1	1	1	0	1	0	1	0	0	0	1	0	0	0	0	1	1	0	1	1	1	1	1	1	0	1	1	1	0
4H	90.6075	WG1026B	1	0	1	1	1	1	1	1	1	1	0	0	1	1	0	1	0	0	0	0	0	1	0	1	0	1	1	1	0	1	1	1	1	0	0	1	0	0	0	0	0	1	1	0	0	0	1
4H	92.5603	Dhn6	1	0	1	1	1	0	1	1	1	1	0	0	1	1	-	1	0	0	0	0	0	1	0	1	0	1	1	1	0	1	1	1	1	0	0	1	0	0	0	0	0	1	1	0	0	0	1
4H	94.7533	bPt-8294	1	0	1	1	1	0	1	1	1	1	0	0	1	1	0	1	0	0	0	-	0	1	0	1	0	1	0	1	0	1	1	1	1	0	0	1	0	0	0	0	0	1	1	0	0	0	1
4H	95.7544	bPb-1148	0	1	0	0	0	1	0	0	0	0	1	1	0	0	1	0	1	1	1	1	1	0	1	0	1	0	1	0	1	0	0	0	0	1	1	0	1	1	1	1	1	1	0	1	1	1	0
4H	97.2257	TubA1	1	0	-	-	-	0	1	1	-	-	-	-	1	-	0	0	0	0	0	-	0	-	0	1	1	1	0	1	0	1	1	1	1	0	0	1	0	0	0	0	0	0	1	0	0	0	1
4H	102.549	bPb-1627	1	0	1	1	1	0	1	1	1	1	0	0	1	1	0	1	0	0	0	0	1	1	0	1	1	1	0	1	0	1	1	1	1	0	1	1	1	0	0	0	0	0	1	0	0	0	1
4H	104.571	MWG635A	1	0	1	1	1	0	1	1	1	1	0	0	1	1	0	1	0	0	0	0	1	1	0	1	1	1	0	1	0	1	1	1	1	0	0	1	1	0	0	1	0	0	1	0	0	0	1
4H	108.747	BCD351D	1	0	1	1	1	0	1	1	1	1	0	0	1	1	0	-	0	0	0	0	1	1	0	1	1	1	0	1	0	1	1	1	1	0	0	1	1	0	0	1	0	0	1	0	0	0	1
4H	114.009	bPt-6884	1	0	1	1	1	0	1	1	1	1	0	0	1	1	0	1	0	0	0	0	1	1	0	1	1	1	0	0	0	0	1	0	1	0	0	1	1	0	0	1	0	0	1	0	0	0	1
4H	118.661	B32E	1	0	1	1	1	0	1	1	1	1	0	0	1	1	0	1	0	0	0	0	1	1	0	1	1	1	0	0	1	0	1	0	1	0	0	1	1	0	0	1	0	0	1	0	0	1	1
4H	127.061	CDO669	1	0	1	1	1	0	1	1	1	1	-	-	1	-	0	0	0	0	0	-	-	-	1	1	1	1	-	-	-	0	1	0	1	0	0	1	1	0	1	1	1	0	1	0	0	1	0
4H	129.108	MWG077	1	0	1	1	1	0	1	1	1	1	0	0	1	1	0	1	0	0	0	1	1	1	1	1	1	1	0	0	1	0	1	0	1	0	0	1	1	0	1	1	1	0	1	0	0	1	0
4H	131.422	ABG313B	1	0	1	-	1	0	-	1	1	-	0	0	1	0	0	1	0	0	0	1	1	1	-	1	1	1	0	0	1	0	1	0	1	0	0	1	1	0	1	1	1	0	1	0	0	1	0
4H	142.228	MWG634	1	0	1	1	1	0	1	1	1	1	0	0	1	0	1	1	0	1	1	1	1	1	1	1	1	0	0	0	1	0	0	0	1	0	1	1	1	0	1	1	1	0	1	0	0	1	0
4H	143.321	bPb-1469	1	0	1	1	1	0	0	1	1	1	0	0	1	0	1	1	0	1	1	1	1	1	1	1	1	0	0	0	1	0	0	0	1	0	-	1	1	0	1	1	1	0	1	0	0	1	0
4H	143.321	bPb-1469	1	0	1	1	1	0	0	1	1	1	0	0	1	0	-	1	0	1	1	1	1	1	1	1	1	0	0	0	1	0	0	0	1	0	1	1	1	0	1	1	1	0	1	0	0	1	0
4H	143.474	bPt-7135	1	0	1	1	1	0	0	1	1	1	0	0	1	0	1	1	0	1	1	1	1	1	1	1	1	0	0	0	1	0	0	0	1	0	1	1	1	0	1	1	1	0	1	0	0	1	0
4H	145.672	bPt-7852	1	0	1	1	1	0	0	1	1	1	-	0	1	0	1	1	1	1	1	1	1	1	1	1	1	0	0	0	1	0	0	0	1	0	1	1	1	0	1	1	1	1	1	0	0	1	0
4H	152.105	bPt-6121	1	0	1	1	1	1	0	1	1	1	0	0	1	0	1	1	1	1	1	1	1	1	1	1	1	0	0	1	1	0	0	0	1	0	1	1	1	0	1	1	1	1	1	0	0	1	0
4H	154.448	bPt-5970	1	0	1	1	1	1	0	1	1	1	0	0	1	0	1	1	1	1	1	1	1	1	1	1	1	0	0	1	1	0	0	0	1	0	1	1	1	0	1	1	1	-	1	0	0	1	0
4H	155.557	bPt-0878	1	0	1	1	1	1	0	1	1	1	0	0	1	0	1	1	1	1	1	1	1	1	1	1	1	0	0	1	1	0	0	0	1	0	1	1	1	0	1	1	1	1	1	0	0	1	0
4H	156.655	bPt-7602	1	0	1	1	1	1	0	1	1	1	0	0	1	0	1	1	1	1	1	1	1	1	1	1	1	0	0	1	1	0	0	0	1	0	1	1	1	0	1	1	1	-	1	0	1	1	0
5H	0	bPt-1586	0	1	1	0	1	1	0	0	1	1	0	0	1	1	1	0	0	0	1	0	1	1	0	0	0	0	1	1	1	0	1	1	1	0	1	0	0	1	0	0	0	1	1	0	1	1	1
5H	1.08337	Mad2	1	0	0	1	0	0	1	1	0	0	1	1	0	0	0	1	1	1	0	1	0	0	1	1	1	0	0	0	0	1	0	0	0	1	0	1	1	0	1	1	1	0	0	1	0	0	0
5H	2.16613	MWG502	1	0	0	1	0	0	1	1	0	0	1	1	0	0	0	1	1	-	0	1	0	0	1	1	0	0	0	0	0	1	0	0	0	1	0	1	1	0	1	1	1	0	0	1	0	0	0
5H	5.41631	bPt-1316	1	0	0	1	0	0	1	1	0	0	1	1	0	0	0	1	1	1	0	1	0	0	1	1	0	0	0	0	0	1	0	0	0	1	0	1	1	0	1	1	1	1	0	1	0	0	0
5H	7.57259	ABC483	1	0	0	1	0	0	1	1	0	0	1	1	0	0	0	1	1	1	0	1	0	0	1	1	0	0	1	0	0	1	0	0	0	1	0	1	1	0	1	1	1	1	0	1	0	0	0
5H	9.72266	MWG920-1A	0	1	1	0	1	1	-	0	1	1	0	0	1	1	1	0	0	0	1	0	1	0	0	0	1	1	0	1	1	0	1	1	1	0	1	0	0	1	1	0	0	0	1	0	1	1	1
5H	9.72266	MWG920-1A	1	0	0	1	0	0	1	1	0	0	1	1	0	0	0	1	1	1	0	1	0	1	1	1	0	0	1	0	0	1	0	0	0	1	0	1	1	0	0	1	1	1	0	1	0	0	0
5H	10.8061	ABG316B	1	0	0	1	0	0	1	1	0	0	1	1	0	0	0	1	1	1	0	1	0	1	1	1	0	0	1	0	0	1	0	0	0	1	0	0	1	0	0	1	1	1	0	1	0	0	0
5H	12.971	bPt-6777	0	1	1	0	1	1	0	0	1	1	0	0	0	1	1	0	0	0	0	0	1	0	0	0	1	1	0	1	1	0	1	1	1	0	1	1	0	1	1	0	0	0	1	0	1	1	1
5H	15.1727	bPb-2460	0	1	1	0	1	1	0	0	1	1	0	0	0	1	1	0	0	0	0	0	1	0	0	0	1	1	0	1	1	0	1	1	1	0	1	1	0	1	1	0	0	0	1	0	1	1	1
5H	16.3028	bPb-0351	0	1	1	0	1	1	0	0	1	1	0	0	0	1	1	0	0	0	0	0	1	0	0	0	1	1	0	1	1	0	1	1	0	0	-	1	0	1	1	0	0	0	1	0	1	1	1
5H	30.3998	bPt-7644	0	1	1	0	0	1	0	0	1	1	0	0	0	1	0	0	0	0	0	0	1	0	0	0	1	1	0	1	0	0	1	0	0	0	1	1	0	1	1	0	0	0	1	1	1	1	1
5H	37.7062	ABG708	1	0	0	1	1	0	1	1	0	0	1	1	1	0	1	1	1	1	1	1	0	1	1	1	0	0	1	0	1	1	0	1	1	1	0	0	1	1	0	1	1	1	0	0	0	0	0
5H	39.8914	ABG395	1	0	0	1	1	0	1	1	0	0	-	1	1	0	1	1	1	1	1	-	0	1	1	1	0	0	1	0	1	1	0	1	1	0	0	0	1	1	0	1	1	1	0	0	0	0	0
5H	40.1724	bPt-5575	0	1	1	0	0	1	0	0	1	1	0	0	0	1	0	0	0	0	0	0	1	0	0	0	1	1	0	1	0	0	1	0	0	1	1	1	0	0	1	0	0	-	1	1	1	1	1
5H	40.1724	bPt-5575	1	0	0	1	1	0	-	1	0	0	1	1	-	0	1	1	1	1	1	1	0	1	1	1	0	0	1	0	1	1	0	1	1	0	0	0	1	1	0	1	1	1	0	0	0	0	0
5H	43.3038	bPb-0899	0	1	1	0	0	1	0	0	1	1	0	0	0	1	0	0	0	0	0	0	1	0	0	0	1	1	0	1	0	0	1	0	0	1	1	1	0	0	1	0	0	0	1	1	1	1	1
5H	43.6519	Ubi2	0	1	1	0	0	1	0	0	1	1	0	0	0	1	0	0	0	0	0	0	1	0	0	0	1	1	0	1	0	0	1	0	0	1	1	1	0	0	1	0	0	0	1	1	1	1	1
5H	43.6519	Ubi2	1	0	0	1	1	0	1	1	0	0	1	1	1	0	1	1	1	1	1	1	0	1	1	1	0	0	1	0	1	1	0	1	1	0	0	0	1	1	0	1	1	1	0	0	0	0	0
5H	45.8066	bPt-5057	0	1	1	0	0	1	0	0	1	1	0	0	0	1	0	0	0	0	0	0	1	0	0	0	1	1	0	1	1	0	1	0	0	1	1	1	0	0	1	0	0	1	1	1	1	1	1
5H	46.4705	bPb-5727	-	1	1	0	-	1	0	0	1	1	0	0	0	1	0	0	0	0	0	-	1	0	-	0	1	1	0	1	1	0	1	0	-	1	-	1	0	1	0	0	0	0	1	1	1	1	1
5H	48.2925	ksuA3A	1	0	0	1	0	0	1	1	1	-	1	1	1	0	1	1	1	1	1	1	0	1	1	1	0	0	1	0	0	1	0	1	1	0	0	0	1	1	0	1	1	1	0	0	0	0	0
5H	51.3375	WG541	1	0	0	1	0	0	1	1	1	0	1	1	1	0	1	1	1	1	1	1	0	1	1	1	0	1	1	0	0	1	0	1	1	0	0	0	1	1	0	1	1	1	0	0	0	0	0
5H	54.4447	WG530	1	0	0	1	0	0	1	1	1	0	0	1	0	0	1	1	1	1	1	1	0	1	1	1	0	1	1	0	0	1	0	1	1	0	0	0	1	1	0	1	1	1	0	0	0	0	0
5H	55.0199	bPb-7627	1	0	0	1	0	0	1	1	1	0	0	1	0	0	1	1	1	1	1	1	0	1	1	1	0	1	1	0	0	1	0	1	1	0	-	0	1	1	0	1	1	1	0	0	0	0	0
5H	55.0209	bPb-7287	0	1	1	0	1	-	0	0	0	1	1	0	1	1	0	0	0	0	0	0	1	-	0	0	1	0	0	1	1	0	1	0	0	0	1	-	0	0	-	0	0	0	1	1	-	1	1
5H	55.1861	bPt-0468	0	1	1	0	1	1	0	0	0	1	1	0	1	1	0	0	0	0	0	0	1	0	0	0	1	0	0	1	1	0	1	0	0	1	1	1	0	0	1	0	0	-	1	1	1	1	1
5H	57.8092	WG889	1	0	0	-	0	0	1	1	1	0	-	-	0	0	1	1	1	1	1	-	-	-	1	1	0	1	1	0	0	1	1	1	1	0	0	0	1	1	0	1	1	1	0	0	0	0	0
5H	59.2028	bPb-6026	1	0	0	1	0	-	1	1	1	0	0	1	0	0	1	1	1	1	1	0	0	-	1	1	1	1	1	0	0	1	-	1	1	-	0	0	1	1	-	1	1	1	0	-	-	0	0
5H	63.575	ABC324	1	0	0	1	0	0	1	1	1	0	0	1	0	0	1	1	1	1	1	0	0	1	1	1	0	0	1	1	0	1	1	1	1	0	0	0	1	1	0	1	1	1	0	0	1	0	0
5H	64.6484	bPt-7742	0	1	1	0	1	1	0	0	0	1	1	0	1	1	0	0	0	0	0	1	1	0	0	0	1	1	0	0	1	0	0	0	-	1	1	1	0	0	1	0	0	-	1	1	0	1	1
5H	65.934	bPt-0223	0	1	1	1	1	1	0	0	0	1	1	0	1	1	0	0	0	0	0	1	1	0	0	0	1	1	0	0	1	0	0	0	-	1	1	1	0	0	1	0	0	-	1	1	0	1	1
5H	68.1195	bPb-9618	0	1	1	0	1	1	0	0	0	1	1	0	1	1	0	0	0	0	0	1	1	0	0	0	1	1	0	0	1	0	0	0	0	1	1	1	0	0	1	0	0	0	1	1	0	1	1
5H	68.5074	bPb-7763	-	1	1	0	-	1	0	0	0	1	1	1	1	1	0	-	0	1	0	1	1	0	0	0	1	1	0	0	1	0	0	0	0	1	-	1	0	1	1	1	0	0	1	1	0	1	1
5H	69.214	bPb-2147	-	1	1	0	1	1	0	0	0	1	1	0	-	1	0	0	0	0	0	1	1	0	0	0	1	1	0	0	1	0	0	0	0	1	-	1	0	1	-	0	0	0	1	1	0	1	1
5H	71.4905	bPb-7852	-	1	1	0	1	1	0	0	0	1	1	-	1	0	0	0	0	0	0	1	1	0	0	0	1	1	0	0	1	0	0	0	0	1	-	1	0	-	0	0	0	0	0	1	0	1	1
5H	71.4915	ABC302	1	0	0	1	0	0	1	1	1	0	0	1	0	1	1	1	1	1	1	0	0	1	1	1	0	0	1	1	0	1	1	1	1	0	0	0	1	1	0	1	1	1	1	0	1	0	0
5H	74.8062	bPt-5196	0	1	1	0	1	1	0	0	0	1	1	0	1	0	0	0	0	0	0	1	1	0	0	0	1	1	0	0	1	0	0	0	0	1	1	1	0	0	1	0	0	1	0	1	0	0	1
5H	80.7266	bPt-4135	0	1	-	0	1	0	0	0	0	1	1	0	1	0	1	0	0	0	0	1	1	0	0	0	1	1	0	0	1	-	0	0	0	1	0	1	0	0	1	0	0	1	0	1	-	0	1
5H	81.1436	bPt-7250	0	1	1	0	1	0	0	0	0	1	1	0	1	0	1	0	0	0	0	1	1	0	0	0	1	1	0	0	1	0	0	0	0	1	0	1	0	0	1	0	0	1	0	1	0	0	1
5H	89.5661	CDO57B	1	0	0	1	0	1	1	1	1	0	0	1	0	1	-	1	1	1	0	0	0	0	1	1	0	0	1	0	0	1	1	1	1	0	1	0	1	1	0	1	1	0	1	1	1	1	1
5H	94.4176	mSrh	1	0	0	1	0	1	1	1	1	0	0	1	0	1	0	1	1	1	0	0	0	0	1	1	1	0	1	0	0	1	1	1	1	0	1	0	1	1	0	1	1	0	1	1	1	1	1
5H	99.3239	WG364	1	0	0	1	0	1	1	1	1	0	0	1	0	1	0	1	1	1	0	0	0	0	1	1	1	0	1	0	0	1	1	1	1	0	1	0	1	1	0	1	0	0	1	1	1	1	1
5H	124.103	bPb-3241	0	1	1	0	1	0	0	0	0	1	1	0	1	1	1	0	1	0	1	1	1	1	0	0	0	1	1	1	0	0	0	0	1	1	-	1	1	0	0	0	1	1	0	0	0	0	1
5H	125.613	MWG514B	1	0	0	1	0	1	0	1	1	0	0	1	0	0	0	1	0	1	0	0	0	0	1	1	1	0	0	0	1	1	1	1	0	0	0	0	0	1	1	1	0	0	1	1	1	1	0
5H	126.064	bPb-4115	0	1	1	0	1	0	0	0	0	1	1	0	1	1	1	0	1	0	1	1	1	1	0	0	0	1	1	1	0	0	0	0	1	1	1	1	1	0	0	0	1	1	0	0	0	0	1
5H	127.154	bPb-8731	0	1	1	0	1	0	0	0	0	1	1	0	1	1	1	0	1	0	1	1	1	-	0	0	0	1	1	1	0	0	0	0	1	1	1	1	1	0	0	0	1	1	0	0	0	0	1
5H	131.403	CDO504	1	0	0	-	0	1	1	1	1	0	-	1	0	-	0	-	-	-	0	-	-	-	1	1	1	0	0	0	1	1	1	1	0	0	0	0	0	1	1	1	0	0	0	1	1	1	0
5H	133.025	bPb-3910	1	0	0	0	0	1	1	1	1	0	0	1	0	0	0	1	0	1	-	0	0	0	1	1	1	0	0	0	1	1	1	1	0	0	0	0	0	1	1	1	0	0	0	1	1	1	0
5H	133.026	bPt-6972	0	1	1	1	1	0	0	0	0	1	1	0	1	1	1	0	1	0	1	1	1	1	0	0	0	1	1	1	0	1	0	0	1	1	1	1	1	0	0	0	1	1	1	0	0	0	1
5H	134.209	bPb-2960	0	1	1	1	1	0	0	0	0	1	1	0	1	1	1	0	1	0	1	1	1	1	0	0	0	1	1	1	0	0	0	0	1	1	1	1	1	0	0	0	1	1	1	0	0	0	1
5H	135.414	iEst9	1	0	0	0	0	1	1	1	1	0	0	1	0	0	0	1	0	1	0	0	0	0	1	1	1	0	0	0	1	1	1	1	0	0	0	0	0	1	1	1	0	0	0	0	1	1	0
5H	136.507	bPb-5379	-	1	1	1	1	-	-	-	0	1	1	-	1	1	1	-	1	0	1	1	1	1	0	0	0	1	1	1	0	0	0	0	1	1	-	1	0	0	0	1	-	1	1	0	0	0	1
5H	137.083	bPb-3887	-	1	1	1	1	-	0	-	0	1	1	-	1	1	1	-	1	0	1	1	1	1	0	0	0	1	1	1	0	0	0	0	1	1	-	1	0	0	0	1	1	1	1	0	0	0	1
5H	137.084	WG908	1	0	0	0	0	1	1	1	1	0	0	1	0	0	0	1	0	1	0	0	0	0	1	1	1	0	0	0	1	1	1	1	0	0	0	0	0	1	1	1	0	0	0	1	1	1	0
5H	140.349	MWG877	1	0	0	0	0	1	-	1	1	0	0	1	0	0	0	1	0	1	0	0	0	0	1	1	1	0	0	0	1	1	1	0	0	0	0	0	0	1	1	1	0	0	0	1	1	0	0
5H	143.235	ABG495A	1	0	0	0	0	1	1	1	1	0	0	1	-	0	-	-	0	1	0	0	0	0	1	1	1	0	0	0	1	-	-	0	0	1	0	0	0	1	1	1	0	0	0	1	1	0	0
5H	153.135	ABC155	1	0	1	0	1	1	1	1	1	0	1	1	0	0	0	1	0	1	0	0	0	0	1	1	1	0	0	0	1	1	0	0	0	1	0	0	0	1	1	1	0	0	0	1	1	0	0
5H	153.135	ABC155	1	0	1	0	1	1	1	1	1	0	1	1	0	0	0	1	0	1	-	0	0	0	1	1	1	0	0	0	1	1	0	0	0	1	0	0	0	1	1	1	0	0	0	1	1	0	0
5H	156.634	bPt-6438	1	0	1	0	1	1	1	1	1	0	1	1	0	0	0	1	0	1	0	0	0	0	1	1	1	0	0	0	1	1	0	0	0	1	0	0	0	1	1	1	0	0	0	1	0	0	0
5H	156.794	bPt-9923	1	0	1	0	1	1	1	1	1	0	1	1	0	0	0	1	0	1	0	0	0	0	1	1	1	0	-	0	1	1	0	0	0	1	0	0	0	1	1	1	0	0	0	1	0	-	0
5H	157.925	ABC482	1	0	1	0	1	1	1	1	1	0	1	1	0	-	-	0	0	1	0	0	0	0	1	1	1	0	0	0	1	1	0	0	0	1	0	0	0	1	1	1	0	0	0	1	0	0	0
5H	165.984	bPb-8070	0	1	0	1	0	0	0	0	0	1	0	0	1	1	1	1	1	0	1	1	1	1	0	0	0	1	1	1	0	-	1	1	0	0	1	1	1	0	0	0	1	0	1	0	1	1	1
5H	165.984	bPb-8070	1	0	1	0	1	1	1	1	1	0	1	1	-	0	0	-	0	1	0	0	0	0	1	1	1	0	0	0	1	1	0	0	1	1	0	0	0	1	1	1	0	1	0	1	0	0	0
5H	169.174	ABG390	1	0	1	0	1	1	0	1	1	0	1	1	0	0	1	0	0	1	0	0	0	0	1	1	1	0	0	0	1	1	0	0	1	1	0	0	0	1	1	1	0	1	0	1	0	0	0
5H	169.438	bPb-1965	1	0	1	0	1	1	1	1	1	0	1	1	0	0	1	0	0	1	0	0	0	0	1	1	1	0	0	0	1	1	0	0	1	1	-	0	0	1	1	1	0	1	0	1	0	0	0
5H	171.577	bPt-6403	0	1	0	1	0	0	0	0	1	1	0	0	1	1	0	1	1	0	1	1	1	1	0	0	0	1	1	1	0	0	1	1	0	0	1	1	1	0	0	0	1	0	1	0	1	1	1
5H	172.624	bPt-5439	0	1	0	1	0	0	0	0	1	1	0	0	1	1	0	1	1	0	1	1	1	1	0	0	0	1	1	1	0	0	1	1	0	0	1	1	1	0	0	1	1	0	1	0	1	1	1
5H	173.65	CDO484	1	0	1	0	1	1	1	1	0	0	-	-	-	0	-	0	0	1	0	0	0	0	1	1	1	0	0	0	1	1	0	0	1	1	0	0	1	1	1	0	0	1	0	1	0	0	0
5H	174.74	bPt-5847	1	0	1	0	1	1	1	1	0	0	1	1	0	0	1	0	0	1	0	0	0	0	1	0	1	0	0	0	1	1	0	0	1	1	0	0	1	1	1	0	0	1	0	1	0	0	0
5H	177.243	bPt-6933	0	1	0	1	0	0	0	0	1	1	-	0	1	1	0	1	-	0	1	1	1	1	0	1	0	1	1	1	0	0	1	1	0	-	1	1	-	0	0	1	1	1	1	0	1	1	1
5H	177.978	bPb-8754	0	1	0	1	0	0	0	0	1	1	0	0	1	1	0	1	0	0	1	1	1	1	-	1	0	1	1	1	0	0	1	1	0	0	1	1	0	0	0	1	1	0	1	0	1	1	1
5H	177.989	ABG463	1	0	1	0	1	1	1	1	0	0	1	1	0	0	1	0	1	1	0	0	0	0	1	0	1	0	0	0	1	1	0	0	1	1	0	0	1	1	1	0	0	1	0	1	0	0	0
5H	178.21	bPt-4178	0	1	0	1	0	0	0	0	1	1	0	0	1	1	0	1	0	0	1	1	1	1	0	1	0	1	1	1	0	0	1	1	0	0	1	1	0	0	0	1	1	0	1	0	1	1	1
5H	179.086	bPb-1217	-	1	0	1	0	0	0	0	1	1	0	0	1	1	0	1	0	0	1	1	1	1	0	1	0	1	1	1	0	0	1	1	0	0	-	1	1	0	0	0	1	0	1	0	1	1	1
5H	180.935	bPb-9660	0	1	0	1	0	0	0	0	1	1	0	0	1	1	0	1	0	0	1	1	1	1	0	1	0	1	1	1	0	0	1	1	0	0	-	1	0	0	0	1	1	0	1	0	1	1	1
5H	180.936	bPt-2881	1	0	1	0	1	1	1	1	0	0	1	1	0	0	1	0	1	1	0	0	-	0	1	0	1	0	0	0	1	1	0	0	1	1	0	0	1	1	1	0	0	1	0	1	0	0	0
5H	181.618	ABG314B	1	0	1	0	1	1	0	1	0	0	1	1	0	0	1	0	1	1	0	0	0	0	1	0	1	0	0	0	1	1	0	0	1	1	0	0	1	1	1	0	0	1	0	1	0	0	0
5H	182.766	bPt-6671	1	0	1	0	1	1	0	1	1	0	1	1	0	0	1	0	1	1	0	0	0	0	1	0	1	0	0	0	1	1	0	0	1	1	0	0	0	1	1	0	0	1	0	1	0	0	0
5H	183.754	MWG851C	1	0	1	0	1	1	0	1	0	0	1	1	0	0	1	0	1	1	0	0	0	0	1	0	1	0	0	0	1	1	0	0	1	1	0	0	1	1	1	0	0	1	0	1	0	1	0
5H	183.898	bPb-3973	0	1	0	1	0	0	0	0	1	1	0	0	1	1	0	1	0	0	1	1	1	1	0	1	0	1	1	1	0	1	1	1	0	0	1	1	0	0	0	1	1	0	1	0	1	0	1
5H	183.899	bPb-2419	0	1	0	1	0	0	0	0	1	1	0	0	1	1	0	1	0	0	1	1	1	1	0	1	0	1	1	1	0	0	1	1	0	0	1	1	0	0	0	1	1	0	1	0	1	0	1
5H	187.159	bPb-4725	1	0	1	0	1	1	1	1	0	0	1	1	0	0	1	0	1	1	0	0	0	0	1	0	1	0	0	0	1	1	0	0	1	1	-	0	1	1	1	0	0	1	0	1	0	1	1
5H	188.119	bPb-3939	1	0	1	0	1	1	-	-	0	0	1	1	0	0	1	0	1	1	0	0	0	0	1	0	1	0	0	0	1	-	0	0	1	1	-	0	1	1	1	0	0	1	0	1	-	1	1
5H	189.024	MWG851B	1	0	1	0	1	1	0	1	0	0	1	1	0	0	1	0	1	1	0	0	0	0	1	0	1	0	0	0	1	1	0	0	1	1	0	0	1	1	1	0	0	1	0	1	0	1	1
6H	0	ASE1B	1	0	1	0	0	0	0	1	0	0	1	0	0	0	0	0	0	0	0	0	0	0	1	1	0	1	1	0	1	0	0	1	0	1	1	0	1	1	1	1	0	1	0	0	1	0	0
6H	2.12369	bPb-0386	0	1	0	1	1	1	0	0	1	1	0	1	1	1	1	1	1	1	1	1	1	1	0	0	1	0	0	1	0	1	1	0	1	0	0	1	0	0	0	0	1	0	0	1	0	1	1
6H	2.12369	bPb-0386	1	0	-	0	0	0	1	1	0	0	1	0	0	0	0	0	0	0	0	0	0	0	1	1	0	1	-	0	1	0	0	1	0	1	1	0	1	1	1	1	0	1	1	0	1	0	0
6H	2.12369	bPb-0386	1	0	1	0	0	0	1	1	0	0	1	0	-	0	0	0	0	0	0	-	-	-	1	1	0	1	1	0	1	0	0	1	0	1	1	0	1	1	1	1	0	1	1	0	1	0	0
6H	4.29534	bPb-7323	0	1	0	1	1	1	0	0	1	1	0	1	1	1	1	1	1	1	1	1	1	1	0	0	1	0	0	1	0	1	1	0	1	0	0	1	0	0	0	0	1	0	0	1	0	1	1
6H	4.29534	bPb-7323	-	0	1	0	0	0	1	1	0	0	1	0	0	0	0	0	0	0	0	0	0	0	1	1	0	1	0	0	1	0	0	0	0	1	-	0	1	1	-	1	0	1	1	0	1	-	0
6H	5.90013	MWG620	1	0	1	-	0	0	1	1	-	-	1	0	0	0	0	0	0	0	0	-	-	-	1	1	0	1	1	0	1	0	0	1	0	1	1	0	1	1	1	1	0	1	1	0	1	0	0
6H	7.56654	Nar1	1	0	1	0	0	0	1	1	0	0	1	0	0	1	0	0	0	0	0	0	1	0	1	1	0	1	1	0	1	0	0	1	0	1	-	0	1	1	1	1	0	1	1	0	1	0	0
6H	7.56654	Nar1	1	0	1	0	0	0	1	1	0	0	1	0	0	1	0	0	0	-	0	0	1	0	1	1	0	1	1	0	1	1	0	1	0	1	1	0	1	1	1	1	0	1	1	0	1	0	0
6H	7.56654	Nar1	1	0	1	0	0	0	1	1	0	0	1	0	0	1	0	0	0	0	0	0	1	0	1	1	0	1	1	0	1	0	0	1	0	1	1	0	1	1	1	1	0	1	1	0	1	0	0
6H	9.766	bPb-1001	-	0	1	0	-	0	1	1	0	0	1	0	0	1	0	-	-	0	1	-	1	-	1	1	0	1	1	0	1	0	0	1	0	1	-	-	1	1	1	0	0	0	1	0	1	0	-
6H	10.8739	bPb-1009	0	1	0	1	1	1	0	0	1	1	0	1	1	0	1	1	1	1	1	1	0	1	0	0	1	0	0	1	0	1	1	0	1	0	0	1	1	0	0	0	1	1	0	1	0	1	1
6H	10.8739	bPb-1009	1	0	1	-	0	0	1	1	0	0	1	-	0	1	0	0	0	0	0	-	-	-	1	1	0	1	1	0	1	0	0	1	0	1	1	0	0	1	1	1	0	0	1	0	1	0	0
6H	17.6432	bPb-8708	1	0	1	0	0	0	1	1	0	0	1	0	0	1	0	0	0	0	0	0	1	0	1	1	0	0	1	1	0	0	0	1	0	1	-	0	0	1	1	1	1	0	1	0	1	0	0
6H	21.9953	ABC152A	1	0	1	0	0	0	1	1	0	0	1	0	0	1	0	0	0	0	0	0	1	0	1	1	0	0	1	1	0	0	0	0	0	1	1	0	0	1	1	1	1	0	1	0	1	0	0
6H	23.1023	bPb-9651	-	1	0	1	1	1	0	0	1	1	0	1	1	0	1	1	1	1	1	1	0	1	0	0	1	1	1	0	1	1	1	-	1	0	-	1	0	0	0	1	0	1	0	-	0	1	1
6H	23.1023	bPb-9651	0	1	0	1	1	1	0	0	1	1	0	1	1	0	1	1	1	1	1	1	-	1	0	0	1	1	1	0	1	1	1	1	1	0	0	1	1	0	0	0	0	1	0	1	0	1	1
6H	23.6541	bPt-5631	0	1	0	1	1	1	-	0	1	1	0	1	1	0	1	1	1	1	1	1	0	1	0	0	1	1	1	0	1	1	1	1	1	0	0	1	1	0	0	0	0	1	0	1	0	1	1
6H	24.1849	cMWG652A	1	0	1	0	0	0	0	1	0	0	1	0	0	1	0	0	0	0	0	0	1	0	1	1	0	0	0	1	0	0	0	0	0	1	1	0	0	1	1	1	1	0	1	0	1	0	0
6H	35.3452	bPb-7998	0	1	0	1	1	1	1	0	1	0	0	1	1	0	1	1	1	1	0	1	0	1	0	0	1	1	1	0	1	1	1	1	1	0	1	1	1	0	1	0	0	1	0	1	0	1	0
6H	36.472	PSR106	1	0	1	0	0	0	0	1	0	1	1	0	0	1	0	0	0	0	1	0	1	0	1	1	0	0	0	1	0	0	0	0	1	1	-	0	0	1	0	1	1	0	1	0	1	0	1
6H	36.472	PSR106	1	0	1	0	0	0	0	1	0	1	-	0	0	1	0	0	0	1	1	0	1	0	1	1	0	0	0	1	0	0	0	0	1	1	0	0	0	1	0	1	1	0	1	0	1	0	1
6H	39.6877	bPt-8051	1	0	1	0	0	0	0	1	-	1	1	0	0	1	0	0	0	0	1	0	1	0	1	1	0	0	0	1	0	0	0	0	1	1	0	0	0	1	0	1	1	0	1	0	1	0	1
6H	41.7861	bPt-9178	1	0	1	0	0	0	0	0	0	1	1	0	0	-	0	0	0	0	1	0	1	0	0	1	0	0	-	1	0	0	0	0	1	1	0	0	0	1	0	1	1	0	1	0	1	0	1
6H	41.7861	bPt-9178	1	0	1	0	0	0	0	0	0	1	1	0	0	1	0	0	0	0	1	0	1	0	0	1	0	0	0	1	0	0	1	0	1	1	-	0	0	1	0	1	1	0	1	0	1	0	1
6H	41.7861	bPt-9178	1	0	1	0	0	0	0	0	0	1	1	0	-	1	0	0	0	0	1	0	1	0	0	1	0	0	0	1	0	0	0	0	1	1	0	0	0	1	0	1	1	0	1	0	1	0	1
6H	45.4807	bPb-4555	-	0	1	0	0	0	0	0	0	-	1	0	0	1	0	0	0	0	1	0	-	0	0	1	0	0	0	1	0	0	0	0	1	1	-	0	1	0	1	0	1	0	1	0	1	-	1
6H	56.3083	bPb-0238	0	1	0	1	1	1	1	1	1	0	0	1	1	0	1	1	1	0	0	1	0	-	1	1	1	1	1	0	1	1	0	1	0	0	-	1	1	0	0	1	0	1	1	0	0	-	0
6H	57.4205	ABG458	0	1	0	1	1	1	1	1	1	0	0	1	1	0	1	1	1	0	0	1	0	1	1	1	1	1	1	0	1	1	0	1	0	0	1	1	1	0	0	1	0	1	1	0	0	0	0
6H	57.4205	ABG458	1	0	1	0	0	0	0	0	0	1	1	0	0	1	0	0	0	1	1	0	-	0	0	0	0	-	0	1	0	0	1	0	1	1	0	0	0	1	1	0	1	0	0	1	1	1	1
6H	60.5909	bPt-5412	1	0	1	0	0	0	0	0	0	1	1	1	0	1	0	0	0	1	1	0	1	0	0	0	0	0	0	1	0	0	1	0	1	1	0	0	0	1	1	0	1	0	0	1	1	1	1
6H	60.5909	bPt-5412	1	0	1	0	0	0	0	0	0	1	1	1	0	1	0	0	-	1	1	-	1	0	0	0	0	0	0	1	0	-	1	0	1	1	0	0	0	1	1	0	1	0	0	1	1	1	1
6H	62.7212	bPb-1666	0	1	0	1	1	1	0	1	1	0	0	0	1	1	1	1	1	0	0	1	0	1	1	1	1	1	1	0	1	1	0	1	0	0	-	1	1	0	0	1	0	1	1	0	0	0	0
6H	62.7212	bPb-1666	0	1	0	1	1	1	0	1	1	0	0	0	1	1	1	1	1	0	0	1	0	1	1	1	1	1	1	0	1	1	0	1	0	0	1	1	1	0	0	1	0	1	1	0	0	1	0
6H	63.7836	CDO497	1	0	1	0	0	0	1	0	0	1	1	1	0	0	0	0	0	1	1	0	1	0	0	0	0	0	0	1	0	0	1	0	1	1	0	0	0	1	1	0	1	0	0	1	1	1	1
6H	63.7836	CDO497	1	0	1	0	0	0	1	0	0	1	1	1	0	0	0	0	0	1	1	0	1	0	0	0	0	0	0	1	0	0	1	0	1	1	0	0	0	1	1	0	1	0	0	1	1	1	1
6H	69.923	bPb-6721	0	1	0	1	1	1	0	0	1	0	0	0	1	1	1	1	1	0	0	1	0	1	1	1	1	1	1	0	1	1	1	1	0	0	1	1	1	0	0	1	0	1	1	0	0	0	0
6H	69.923	bPb-6721	1	0	1	0	0	0	1	1	0	1	1	1	0	0	0	0	0	1	1	0	1	0	0	0	0	0	0	1	0	0	0	0	1	1	0	0	0	1	1	0	1	0	0	1	1	1	1
6H	71.0266	bPb-3068	0	1	0	1	1	1	0	0	1	0	0	0	0	1	1	1	1	0	0	1	0	1	1	1	1	1	1	0	1	1	1	1	0	0	1	1	1	0	0	1	0	1	1	0	0	0	0
6H	75.0343	bPt-7570	0	1	0	1	1	1	0	0	1	0	0	0	0	1	1	1	1	0	0	1	0	1	1	0	1	1	1	0	1	1	1	1	0	0	1	1	1	0	0	1	0	0	1	0	0	0	0
6H	77.2102	bPt-4118	1	0	1	0	0	0	1	1	0	1	1	1	1	0	0	0	0	1	1	1	1	0	0	1	0	0	0	1	0	0	0	0	1	1	0	0	0	1	1	0	1	1	0	1	1	1	1
6H	77.2102	bPt-4118	1	0	1	0	0	0	1	1	0	1	1	1	1	0	0	0	0	1	1	1	1	0	0	1	0	0	0	1	0	0	0	0	1	1	0	0	0	1	1	0	1	1	0	1	1	1	1
6H	79.295	bPb-9196	1	0	1	0	0	0	1	1	1	1	1	1	1	0	0	0	0	1	1	1	1	-	0	1	0	0	0	1	0	0	0	0	1	1	0	0	0	1	1	0	1	1	1	1	1	1	1
6H	80.425	MWG820	1	0	1	0	0	0	1	1	1	1	1	1	1	0	0	0	1	1	1	1	1	0	0	1	0	0	0	1	0	0	0	0	1	1	0	0	0	1	1	0	1	1	1	1	1	1	1
6H	89.7581	bPb-0432	-	0	-	-	0	0	0	0	-	0	-	-	-	0	0	0	1	1	1	1	1	0	0	0	0	0	0	1	0	1	0	0	1	1	-	0	0	0	1	1	1	1	1	1	1	1	1
6H	93.3056	Nar7	1	0	1	1	0	0	1	1	1	1	1	1	1	0	0	0	1	1	1	1	1	0	0	0	0	0	0	1	0	0	0	0	1	1	0	0	0	1	0	0	1	1	1	1	1	1	1
6H	97.2924	Amy1	1	0	1	1	0	0	1	1	1	1	-	-	-	-	-	0	1	1	1	1	1	0	0	0	0	0	0	1	0	1	0	0	1	1	0	0	0	1	0	0	1	1	1	1	0	1	0
6H	100.655	bBE54B	1	0	1	1	0	0	1	1	1	1	1	1	1	0	0	0	1	1	1	1	1	1	0	0	0	0	0	1	0	1	0	0	1	0	0	0	0	1	0	0	1	1	1	1	0	1	0
6H	101.219	bPb-0606	0	1	0	0	1	1	0	0	0	0	0	0	0	1	1	1	0	0	0	0	0	0	1	1	1	1	1	-	1	-	1	1	0	1	1	1	1	0	1	1	0	0	0	0	1	-	1
6H	104.936	MWG934	1	0	1	1	0	0	1	1	1	1	1	1	1	0	0	0	1	1	1	1	1	1	0	0	0	0	0	0	0	1	0	1	1	0	0	0	0	1	0	1	1	1	1	1	0	1	0
6H	114.083	bPb-7209	1	0	1	1	-	-	1	1	1	1	0	1	-	0	0	0	1	1	1	1	0	-	0	0	1	1	0	0	0	1	0	1	1	0	-	0	0	1	0	1	1	1	1	-	0	1	0
6H	115.136	ABC170A	1	0	1	1	0	0	1	1	1	1	0	1	1	0	0	0	1	1	1	1	0	1	0	0	1	1	0	0	0	1	0	1	1	0	1	0	0	1	0	1	1	1	1	1	0	1	0
6H	116.243	bPb-3470	0	1	0	0	1	1	0	0	0	0	1	0	0	1	1	1	0	1	0	0	1	0	1	1	0	0	1	1	1	0	1	0	0	1	0	1	1	0	1	0	0	0	0	0	1	0	1
6H	124.1	bPb-5748	0	1	0	0	1	1	0	0	0	0	1	0	0	0	1	1	0	1	0	0	1	0	0	1	0	0	1	1	1	0	0	0	0	1	0	1	1	0	1	0	0	0	0	0	1	0	1
6H	149.417	bPb-4492	0	1	0	0	0	0	0	0	0	1	1	0	1	0	0	1	0	1	1	0	1	0	0	1	1	1	1	1	0	0	0	0	0	1	0	0	0	0	1	0	0	0	0	0	1	0	0
6H	150.478	MWG798A	1	0	1	1	1	1	0	1	1	0	0	1	0	1	1	0	1	0	0	1	0	1	1	0	0	0	0	0	1	1	1	1	1	0	1	1	1	1	0	1	1	1	1	1	0	1	1
7H	0	bPb-3130	0	1	0	1	1	1	1	0	0	1	0	1	0	1	1	0	1	1	0	0	1	1	1	1	1	1	1	1	1	0	0	1	1	0	-	0	1	1	0	1	1	1	1	1	1	1	1
7H	3.26338	bPb-3566	1	0	1	0	0	0	0	1	1	0	1	0	1	0	0	1	0	0	1	1	0	0	0	0	0	0	0	0	0	1	1	0	0	1	-	1	0	0	1	0	0	0	0	0	0	0	0
7H	3.26438	MWG635B	1	0	1	0	0	0	0	1	1	0	1	0	1	0	0	1	0	0	1	1	0	0	0	0	0	0	0	0	0	1	1	0	0	1	0	1	0	0	1	0	0	0	0	0	0	0	0
7H	3.89926	bPb-8037	0	1	0	-	-	0	-	0	0	1	0	1	0	1	1	0	1	1	0	0	1	1	1	1	1	1	1	1	1	0	0	1	1	0	1	0	1	1	0	1	1	1	1	1	1	1	1
7H	4.20375	bPb-9706	0	1	0	1	1	1	1	0	0	1	0	1	0	1	1	0	1	1	0	0	1	1	1	1	1	1	1	1	1	-	-	1	-	0	1	0	1	1	0	1	0	1	1	1	1	1	1
7H	5.03587	PSR106B	1	0	1	0	0	0	0	1	-	0	-	0	1	0	0	0	0	-	1	-	0	0	0	0	0	0	0	-	0	1	1	0	-	1	0	1	0	0	1	0	0	0	0	0	0	0	0
7H	14.8504	bPt-1504	0	1	0	1	1	1	1	0	1	1	0	1	0	1	1	0	0	1	0	0	1	1	1	1	1	1	1	1	1	0	0	1	1	0	1	0	1	1	0	1	1	1	1	1	1	1	1
7H	20.912	bPt-3257	1	-	1	-	0	0	0	1	0	0	1	0	1	0	0	1	1	0	1	1	0	0	0	0	0	0	0	1	0	1	1	0	0	1	0	1	0	0	1	0	0	0	0	-	1	0	0
7H	22.445	ABG461	1	0	1	0	0	0	0	1	0	0	1	0	1	0	0	1	1	0	1	1	0	0	0	0	0	0	0	1	0	1	1	0	0	1	0	1	0	0	1	0	0	0	0	0	1	0	0
7H	22.5488	bPt-8907	1	0	1	0	0	0	0	1	0	0	1	0	1	0	0	1	1	0	1	1	0	0	0	0	0	0	0	1	0	1	1	0	0	1	0	1	0	0	1	0	0	-	0	0	1	1	0
7H	23.7554	bPb-3980	-	0	1	0	0	-	0	1	0	0	1	0	1	0	0	1	1	0	1	1	0	0	0	0	0	0	0	1	0	1	1	0	0	1	-	1	0	1	0	0	0	0	0	0	1	0	0
7H	24.9359	ABG652	1	0	1	0	0	0	0	1	0	0	1	0	1	0	0	1	1	0	1	1	0	0	0	0	0	0	-	1	0	1	1	0	0	1	0	1	1	0	1	0	0	0	0	0	1	0	0
7H	36.8176	ABC305	1	0	1	0	0	0	0	1	0	1	1	0	1	0	0	1	-	-	1	1	0	0	0	0	0	1	1	1	0	0	1	0	0	1	0	1	0	1	1	0	0	1	0	0	0	0	0
7H	39.1442	RISP103	1	0	1	0	0	0	-	1	0	1	1	0	1	0	0	1	1	0	1	1	0	0	0	0	0	1	1	1	0	0	1	0	0	1	0	1	0	1	1	0	0	1	0	0	0	0	0
7H	43.4584	bPt-8948	0	1	0	0	1	1	1	0	1	0	0	1	0	1	1	0	0	1	0	0	1	1	1	1	1	0	0	0	1	1	0	1	-	0	1	0	1	0	0	1	1	1	1	1	1	1	1
7H	45.2697	KFP190	1	0	1	1	0	0	1	1	0	1	1	0	1	0	0	1	1	0	1	1	0	-	-	-	-	1	1	1	-	0	1	0	1	1	0	1	0	1	1	0	0	1	0	0	0	0	0
7H	45.9488	bPt-8750	1	1	1	1	0	0	0	1	0	1	1	0	1	0	0	1	1	0	1	1	0	0	0	0	0	1	1	1	0	0	1	0	1	1	0	1	0	1	1	0	0	1	0	0	0	0	0
7H	46.5204	ABC310B	1	0	1	1	0	0	0	1	0	1	-	0	1	-	0	1	0	1	1	-	0	0	0	0	0	1	1	1	0	0	1	0	1	1	0	1	0	1	1	0	0	1	0	0	0	0	0
7H	48.2438	Ubi1	1	0	1	1	0	-	0	1	0	-	-	-	-	0	-	1	-	1	1	-	-	0	0	0	0	1	1	1	0	0	1	0	1	1	0	1	0	1	1	0	0	1	0	0	0	0	1
7H	48.807	TLM1	1	0	1	1	0	0	1	-	0	1	1	0	1	0	0	1	1	0	1	-	0	0	0	0	0	1	1	1	0	0	1	0	1	1	0	1	0	1	1	0	0	-	0	0	0	0	1
7H	48.808	bPb-0027	1	0	1	1	0	0	0	1	0	1	1	0	1	0	0	1	1	0	1	1	0	0	0	0	0	1	1	1	0	0	1	0	1	1	0	1	0	1	1	0	0	1	0	0	0	0	1
7H	53.4181	bPb-4924	1	0	1	1	0	0	0	1	0	1	1	0	0	0	0	1	1	0	1	1	0	0	0	0	0	1	1	1	1	0	1	0	1	1	-	1	0	1	0	0	0	1	0	0	0	0	1
7H	55.3828	bPb-4191	1	0	1	1	1	0	0	1	0	1	1	0	0	0	0	1	1	0	1	1	0	-	0	0	0	1	1	1	1	0	1	0	1	1	0	1	0	1	0	0	0	1	0	0	0	0	1
7H	57.481	bPb-0202	1	0	1	1	1	0	0	1	0	1	1	0	0	0	0	1	1	0	1	1	0	0	0	0	0	1	1	1	1	0	1	0	1	1	0	1	0	1	0	0	0	1	0	0	0	0	1
7H	63.1266	bPb-3107	-	1	0	0	0	0	0	0	0	0	1	1	1	1	1	0	0	1	0	0	-	1	1	1	-	0	0	0	0	1	0	1	0	0	-	0	-	-	0	1	1	0	1	1	-	-	0
7H	63.9503	Amy2	1	0	1	1	1	1	1	1	0	1	0	0	0	0	0	1	0	1	1	1	0	0	0	0	0	1	1	1	1	0	1	0	1	1	0	1	0	1	0	0	0	1	0	0	0	1	1
7H	65.051	bPb-7752	0	1	0	0	0	0	0	0	1	0	1	1	1	1	1	0	0	1	0	0	1	1	1	1	1	0	0	0	0	1	0	1	0	0	-	0	1	0	1	1	1	0	1	1	1	0	0
7H	66.9676	KFP194	1	0	1	1	1	1	1	1	0	1	0	0	0	0	0	1	1	0	1	1	0	0	0	0	0	1	1	1	1	1	1	0	1	1	0	1	0	1	0	0	0	1	0	0	0	1	1
7H	68.2771	ABC154B	1	0	1	1	1	1	1	1	0	1	0	0	1	0	0	1	1	0	1	1	0	0	0	0	0	1	1	1	1	1	1	0	1	1	0	1	0	1	0	0	0	1	0	-	0	1	1
7H	68.5619	bPt-4482	0	1	0	1	0	0	0	0	1	0	1	1	0	1	1	0	0	1	0	0	1	1	1	1	1	0	0	0	0	0	0	1	0	0	1	0	1	0	1	1	1	-	1	1	1	0	0
7H	68.5736	bPb-7875	0	1	0	0	0	0	0	0	1	0	1	1	0	1	1	0	0	1	0	0	1	1	1	1	1	0	0	0	0	0	0	1	0	0	1	0	1	0	1	1	1	0	1	1	1	0	0
7H	70.1308	ABC308	1	0	1	1	1	1	1	1	0	1	0	1	1	0	0	1	1	0	1	1	0	0	0	0	0	1	1	1	1	1	1	0	1	1	0	1	0	1	0	0	0	1	0	0	0	1	1
7H	70.3453	bPt-9718	0	1	0	0	0	0	1	0	1	0	1	0	0	1	1	0	0	1	0	0	1	1	1	1	1	0	0	0	0	0	0	1	0	0	1	0	1	0	1	1	1	-	1	1	1	1	0
7H	70.3464	bPb-3227	1	0	1	1	1	1	0	1	0	1	0	1	1	0	0	1	1	0	1	1	0	0	0	0	0	1	1	1	1	1	1	0	1	1	-	1	0	1	0	0	0	1	0	0	0	1	1
7H	70.6099	bPb-5508	0	1	0	-	0	-	1	0	1	0	1	0	0	1	1	0	0	1	1	0	1	-	1	1	1	0	0	0	0	0	0	1	0	0	1	0	1	0	1	1	1	-	1	1	1	0	0
7H	70.6109	ABG476	1	0	1	1	1	1	1	1	0	1	0	1	1	0	0	1	1	0	1	1	0	0	0	0	0	1	1	1	1	1	1	0	1	1	0	1	0	1	0	0	0	1	0	0	0	1	1
7H	72.0044	bPb-2748	-	1	0	0	0	0	0	0	1	0	1	0	0	1	1	0	0	1	0	0	1	1	1	1	1	0	0	0	0	0	0	1	0	0	-	0	1	1	0	1	1	0	1	1	1	0	0
7H	75.2569	bPb-1050	-	1	0	0	0	0	0	0	-	0	1	0	0	1	1	0	0	1	0	0	1	-	1	1	-	0	0	0	0	0	1	1	0	0	-	0	1	1	0	1	1	0	1	1	1	0	-
7H	77.5864	bPb-1952	0	1	0	1	0	0	1	0	1	0	1	0	0	1	1	1	0	1	0	0	1	1	1	1	1	0	0	0	0	0	1	1	0	0	-	0	1	0	1	1	1	0	1	1	1	0	0
7H	78.5421	MWG911	1	0	1	0	1	1	1	1	0	1	0	1	1	0	0	0	1	0	1	1	0	0	0	0	0	1	1	1	1	1	0	0	1	1	0	1	0	1	0	0	0	1	0	0	0	1	1
7H	86.0015	bPt-0653	1	0	1	0	1	1	0	0	0	1	0	1	1	0	1	0	1	0	1	1	0	0	0	0	1	0	1	1	1	1	0	0	1	1	0	1	0	1	0	0	0	1	0	0	0	1	1
7H	89.4738	ABC156D	1	0	1	0	1	1	0	0	0	1	0	1	1	0	1	0	1	0	1	1	0	1	0	0	1	0	1	1	1	1	0	0	1	1	0	1	0	1	0	0	0	1	0	0	1	1	1
7H	95.2048	Brz	1	0	1	0	0	1	0	0	0	-	0	1	-	0	-	0	1	0	1	1	0	1	0	0	1	0	1	1	1	1	0	0	1	1	0	1	0	1	0	0	0	1	0	0	1	1	1
7H	96.2528	bPb-0037	0	1	0	1	1	0	1	1	1	0	1	1	0	1	0	1	0	1	0	0	1	0	1	1	0	1	0	0	0	0	1	1	0	0	1	0	1	0	1	1	1	0	1	1	0	0	0
7H	96.4488	bPb-6706	0	1	0	1	1	0	1	1	1	0	1	1	0	1	0	1	0	1	0	0	1	0	1	1	0	1	0	0	0	0	1	1	0	0	-	0	1	0	1	1	1	0	1	1	0	0	0
7H	96.8925	bPb-2526	1	0	1	0	0	1	0	0	0	1	0	0	1	0	1	1	1	0	1	1	0	1	0	0	1	0	1	1	1	1	0	0	1	1	-	1	0	1	0	0	0	1	0	0	1	1	1
7H	98.8099	bPb-1209	-	0	1	0	0	-	0	0	0	-	0	0	1	0	1	0	1	0	1	1	0	1	0	0	1	0	1	-	1	1	0	0	1	1	-	0	0	-	-	0	0	1	-	0	1	1	1
7H	99.4451	bPt-5262	0	1	0	1	1	0	1	1	1	0	1	1	0	1	0	1	0	1	-	0	1	0	1	1	0	1	0	0	0	0	1	1	0	0	1	1	1	1	1	1	1	-	1	1	0	0	0
7H	102.251	MWG836	1	0	1	0	0	1	0	0	0	1	0	0	1	0	1	0	1	0	1	1	0	1	-	0	1	0	1	1	1	1	0	0	1	1	0	0	0	0	0	0	0	1	0	1	1	1	1
7H	102.251	MWG836	-	0	1	0	0	1	0	0	0	1	0	0	1	0	1	0	1	0	1	1	0	1	0	0	1	0	1	1	1	1	0	0	1	1	-	0	0	0	0	0	0	1	0	1	1	1	1
7H	104.383	ABC154A	1	0	1	0	0	1	0	0	0	1	0	0	1	0	1	0	1	0	1	1	0	1	0	0	1	0	1	1	1	1	0	0	1	1	0	0	0	0	0	1	0	1	0	-	1	1	1
7H	106.518	ksuA1A	1	0	1	0	0	1	0	0	0	-	0	0	1	0	1	0	1	1	1	1	0	1	1	0	1	0	1	1	1	1	0	0	1	1	0	0	0	0	0	1	0	1	0	1	1	1	1
7H	106.921	bPt-1143	0	1	0	1	1	0	1	1	1	0	1	1	0	1	0	1	0	0	0	0	1	0	0	1	0	1	0	0	0	0	1	1	0	0	1	1	1	1	1	0	1	0	1	0	0	0	0
7H	107.689	bPb-9898	1	0	1	0	0	1	0	0	0	1	0	0	1	0	1	0	1	1	1	1	0	1	1	0	1	0	1	1	1	1	0	0	1	1	-	0	0	0	0	1	0	1	0	1	1	1	1
7H	110.874	ABC158	1	0	1	0	0	1	0	0	0	1	0	0	1	0	1	0	1	1	1	1	0	1	1	1	1	0	1	1	1	1	0	0	1	1	1	0	0	0	0	1	0	1	0	-	1	1	1
7H	114.211	bPb-8789	1	0	1	0	0	1	0	0	0	1	0	0	1	0	1	0	1	1	1	1	0	1	1	1	1	0	1	1	1	1	0	0	1	1	1	0	0	0	0	1	0	1	0	1	1	1	1
7H	114.211	bPb-8789	1	0	1	0	0	1	0	0	0	1	0	0	1	0	1	0	1	1	1	1	0	1	1	1	1	0	1	1	1	1	0	0	1	1	1	0	0	0	0	1	0	1	0	1	1	1	1
7H	117.029	bPb-5972	1	0	1	-	0	0	0	0	0	1	0	0	1	0	1	0	1	1	-	1	0	-	1	1	1	0	1	1	1	1	0	0	1	1	1	0	0	0	0	1	0	1	0	1	1	1	1
7H	117.564	ABG380	1	0	1	0	0	0	0	0	0	1	0	0	1	0	1	-	1	-	0	-	0	-	1	1	1	0	1	1	1	1	0	0	1	1	1	0	0	0	0	1	0	1	0	1	1	1	1
7H	118.692	bPb-2828	0	1	0	1	1	1	1	1	1	0	1	1	0	1	0	1	0	0	1	0	1	0	0	0	0	1	0	0	0	0	1	1	0	0	0	1	1	1	1	0	1	0	1	0	0	0	0
7H	119.958	dRcs1	1	0	1	0	0	0	1	0	0	1	0	0	1	1	1	0	1	1	0	0	0	1	1	1	1	0	1	1	1	1	0	0	1	1	1	0	1	0	0	1	0	1	0	1	1	1	1
7H	120.152	ABC167A	1	0	1	0	0	0	0	0	0	1	0	0	1	1	1	0	1	1	0	1	0	1	1	1	1	0	1	1	1	1	0	0	1	1	1	0	0	0	0	1	0	1	0	1	1	1	1
7H	120.152	ABC167A	1	0	1	0	0	0	0	0	0	1	-	-	1	1	1	0	1	1	0	1	0	1	1	1	1	0	1	1	1	1	0	0	1	1	1	-	0	0	0	1	0	1	-	1	1	1	1
7H	123.635	MWG089	1	0	1	0	0	0	0	0	0	1	0	0	1	1	1	0	1	1	0	1	0	1	1	1	1	0	1	1	1	1	1	0	1	1	1	0	0	0	0	1	0	1	0	1	1	1	1
7H	125.843	bPb-7521	-	0	1	0	0	0	0	0	0	0	0	0	-	1	1	1	1	1	0	1	0	1	1	1	1	0	1	1	1	1	1	0	1	1	-	0	1	0	-	-	0	1	0	1	1	1	1
7H	127.149	bPt-5748	0	1	0	1	1	1	1	1	1	0	1	1	0	0	0	0	0	0	1	0	1	0	0	0	0	1	0	0	0	0	0	1	0	0	0	1	1	1	1	0	1	0	1	0	0	0	0
7H	127.149	bPt-5748	1	0	1	0	0	0	0	0	0	1	0	0	1	1	1	1	1	1	0	1	0	1	1	1	1	0	1	1	1	1	1	0	1	1	1	0	0	0	0	1	0	1	0	1	1	1	1
7H	128.678	bPb-2778	0	1	0	1	1	1	1	1	1	0	1	1	0	0	0	0	0	0	1	0	1	-	1	0	0	1	0	0	0	0	0	1	0	0	0	1	1	1	1	0	1	0	1	0	0	0	0
7H	132.793	His3A	0	1	-	1	1	1	1	1	0	0	1	1	0	0	0	0	1	0	-	0	1	0	1	0	0	1	0	1	0	0	0	1	0	0	0	1	-	1	1	0	1	-	1	0	0	0	0
7H	132.793	His3A	1	0	1	0	0	0	0	0	1	1	0	0	1	1	1	1	0	1	0	1	0	1	0	1	1	0	1	0	1	1	1	0	1	1	1	0	0	0	0	1	0	-	0	1	1	1	1
7H	132.793	His3A	1	0	1	0	0	0	0	0	1	-	0	0	-	1	-	-	0	1	0	1	0	1	0	1	1	0	1	0	1	1	1	0	1	1	1	0	0	0	0	1	0	1	0	1	1	1	1
7H	133.931	bPb-7417	0	1	0	1	1	1	1	1	0	0	1	1	0	0	0	0	1	0	1	0	1	0	1	0	0	1	0	1	0	0	0	1	0	0	0	1	1	1	1	0	1	0	1	0	0	0	0
7H	136.188	bPt-3106	1	0	1	0	0	0	0	0	1	1	0	0	1	1	1	1	0	1	0	1	0	1	0	1	1	0	1	0	1	1	1	0	1	1	1	1	0	0	0	1	0	1	0	1	1	1	1
7H	136.188	bPt-3106	1	0	1	0	0	0	0	0	1	1	0	0	1	1	1	1	0	1	0	1	0	1	0	1	1	0	1	0	1	1	-	0	1	1	1	1	0	0	0	1	0	1	0	1	-	-	-
7H	137.333	bPt-3855	1	0	1	0	0	0	0	0	1	1	0	0	1	1	1	1	0	1	0	1	0	1	0	1	1	1	1	0	1	1	1	0	1	1	1	1	0	0	0	1	0	1	0	1	1	1	1
7H	137.334	bPb-4634	-	0	1	0	0	0	0	0	-	1	0	0	1	1	1	1	0	1	0	1	0	1	0	1	1	1	1	0	1	1	1	0	1	1	-	1	1	0	-	0	0	1	0	1	1	1	1
7H	138.761	ABG320	1	0	1	0	0	0	0	0	1	1	0	0	1	1	1	1	0	1	0	1	0	1	0	1	1	1	1	0	1	1	1	0	1	1	1	1	0	0	0	1	0	1	0	1	1	1	1
7H	140.65	BCD129	1	0	1	0	0	0	0	0	1	1	0	0	1	1	1	0	1	0	0	1	0	1	0	1	1	1	1	0	1	1	1	0	1	1	1	1	0	0	0	1	0	1	0	1	1	1	1
7H	142.258	bPb-5897	0	1	0	1	1	1	1	1	0	0	1	1	0	0	0	0	1	0	1	0	1	0	1	0	0	0	0	1	0	0	0	1	0	0	0	0	1	1	1	0	1	0	1	0	0	0	0
7H	143.344	bPb-9986	0	1	0	1	1	1	1	1	0	0	1	1	0	0	0	0	1	0	1	0	1	0	1	0	1	0	0	1	0	0	0	1	0	0	0	0	1	1	1	0	1	0	1	0	0	0	0
7H	143.417	bPt-6640	0	1	0	1	1	1	1	1	0	0	1	-	0	0	0	0	1	0	1	0	1	0	1	0	1	0	0	1	0	0	0	-	0	0	1	0	1	1	1	0	1	0	1	0	0	0	0
7H	143.559	bPt-8831	1	0	1	1	0	0	0	0	1	1	0	0	1	1	1	1	0	1	0	1	0	1	0	1	0	1	1	0	1	1	1	0	1	1	1	1	0	0	0	1	0	1	0	1	1	1	1
7H	144.594	RISIC10A	0	1	0	1	1	1	1	1	0	0	1	1	0	0	0	0	1	0	1	0	1	0	1	0	1	0	0	1	0	0	0	1	0	0	0	0	1	1	1	0	1	0	1	0	0	0	0
7H	144.594	RISIC10A	1	0	1	0	0	0	0	0	1	1	0	0	1	1	1	1	0	1	0	1	0	1	0	1	0	1	1	0	1	1	1	0	1	1	1	1	0	0	0	1	0	1	0	1	1	1	1
7H	145.541	bPt-3623	0	1	1	1	1	1	1	1	0	0	1	1	0	0	0	0	1	0	1	0	1	0	1	0	1	0	0	1	0	0	0	1	0	0	0	0	1	1	1	0	1	0	1	0	0	0	0
7H	146.52	bPt-8978	0	1	1	1	1	1	1	1	0	0	1	1	1	0	0	0	1	0	1	0	1	0	1	0	1	0	0	1	-	0	0	1	-	0	0	0	1	1	1	0	1	-	1	-	0	0	0
7H	148.841	bPb-4064	1	0	0	0	0	0	0	0	1	1	-	0	0	0	-	1	0	1	0	1	0	1	0	1	0	1	1	0	1	1	1	0	1	1	-	1	0	0	0	0	0	0	0	1	1	1	1
7H	148.842	ABG704	1	0	0	0	0	0	0	0	1	1	0	0	1	1	1	1	0	1	0	1	0	1	0	1	0	1	1	0	1	1	1	0	1	1	1	1	0	0	0	0	0	0	0	1	1	1	1
7H	148.842	ABG704	1	0	0	0	0	0	0	0	1	1	0	0	1	1	1	1	0	1	-	1	0	1	0	1	0	1	1	0	1	1	1	0	1	1	1	1	0	0	0	0	0	0	0	1	1	1	1
7H	149.256	bPt-0928	1	0	0	0	0	1	0	0	1	1	0	0	1	1	1	1	0	1	0	1	0	1	0	1	0	1	1	0	1	1	1	0	1	1	1	1	0	0	0	0	0	0	0	1	1	1	1
7H	149.257	bPt-1181	1	0	0	0	0	0	0	0	1	1	0	0	1	1	1	1	0	1	0	1	0	1	0	1	0	1	1	0	1	1	1	0	1	1	1	1	0	0	0	0	0	1	0	1	1	1	1
7H	149.258	bPt-6794	1	0	1	0	0	0	0	-	1	1	0	0	1	1	1	1	0	1	0	1	0	1	0	1	0	1	1	0	1	1	1	0	1	1	1	1	0	0	0	0	0	-	0	1	1	1	1
[truncated: 143 more columns]

## Sheet: curated map
			Allele calls
Chr	cM	Marker	Steptoe	Morex	DH001	DH002	DH003	DH004	DH005	DH006	DH007	DH009	DH010	DH011	DH012	DH013	DH014	DH015	DH016	DH020	DH021	DH022	DH023	DH024	DH025	DH027	DH030	DH031	DH032	DH035	DH039	DH040	DH041	DH042	DH043	DH044	DH045	DH046	DH048	DH050	DH054	DH055	DH056	DH057	DH058	DH059	DH061	DH062	DH063
1H	0	bPt-3432	0	1	0	1	0	1	1	0	1	0	1	1	0	1	1	1	1	0	0	1	1	1	0	1	0	1	1	0	0	0	1	1	0	0	0	0	0	1	0	0	1	0	1	1	0	0	1
1H	1.08964	MWG938	1	0	1	0	1	0	0	1	0	1	0	0	1	0	0	0	0	1	1	0	0	0	1	0	1	0	0	1	1	1	0	0	1	1	1	1	1	0	1	1	0	1	0	0	1	1	0
1H	3.60244	MWG835A	1	0	1	0	1	0	0	1	0	1	0	0	1	0	0	0	0	-	1	0	0	0	1	0	1	0	0	1	1	1	0	0	1	1	1	1	1	0	1	1	0	1	0	0	1	1	0
1H	6.79567	bPb-7137	0	1	0	1	0	1	1	0	1	0	1	1	0	1	1	1	1	0	0	1	1	1	0	1	0	1	1	0	0	0	1	1	0	0	0	0	0	1	0	1	1	0	1	1	0	0	1
1H	8.43649	MWG036A	1	0	1	0	1	0	0	1	0	1	0	0	1	0	0	0	0	1	1	0	0	0	1	0	1	0	0	1	1	1	0	0	1	1	1	1	1	0	1	0	0	1	0	0	1	1	0
1H	14.0261	MWG837	1	0	1	0	1	0	0	1	0	1	0	0	1	0	0	0	0	1	1	0	0	0	1	0	1	0	0	1	1	1	0	0	1	0	1	1	1	0	1	0	0	0	1	0	1	1	0
1H	15.1646	Hor1	1	0	1	0	1	0	1	1	0	1	0	0	1	0	0	0	0	1	1	0	0	0	1	0	1	0	0	1	1	1	0	0	1	0	1	1	1	0	1	0	0	0	1	0	1	1	0
1H	17.413	bPt-5198	0	1	1	1	0	1	0	0	1	0	1	1	0	1	1	1	1	0	0	1	1	1	0	1	0	1	1	0	0	0	1	1	0	1	0	0	0	1	0	1	1	1	0	1	0	0	1
1H	20.8015	bPb-9788	0	1	1	1	0	1	0	0	1	0	1	1	0	1	1	1	1	0	0	1	1	1	0	1	1	1	1	0	0	1	1	1	0	1	0	0	0	1	0	1	1	1	0	1	0	0	1
1H	22.141	bPt-2476	1	0	0	0	1	0	1	1	0	1	0	0	1	0	0	0	0	1	1	0	0	0	1	0	0	0	0	1	1	0	0	0	1	0	1	1	1	0	1	0	0	0	1	0	1	1	0
1H	27.9106	bPt-1419	1	0	0	1	1	1	1	1	0	1	0	0	1	0	0	0	0	1	1	0	0	0	1	0	0	0	0	1	1	0	0	0	1	0	1	1	1	0	0	0	0	0	1	0	1	1	0
1H	31.6152	BCD98	1	0	0	1	1	1	1	1	0	1	0	0	1	0	0	0	-	1	1	0	0	0	1	0	0	0	0	1	1	0	0	0	1	0	1	1	1	0	0	0	0	0	1	0	1	1	0
1H	35.4928	bPb-7231	0	1	1	0	0	0	0	0	1	0	1	1	0	1	1	1	1	0	0	1	1	1	0	1	1	1	1	0	0	1	1	1	0	1	0	0	1	1	1	0	1	1	0	1	0	0	1
1H	37.2484	bPb-4813	1	0	0	1	1	1	1	1	0	1	0	0	1	0	0	0	0	1	1	0	0	0	1	0	0	0	0	1	1	0	0	0	1	0	1	1	0	0	0	1	0	0	1	0	1	1	0
1H	45.3201	bPb-1398	0	1	1	0	0	0	0	0	1	0	1	1	0	1	1	1	1	0	0	1	0	0	0	1	1	1	1	0	0	1	1	1	0	1	0	0	1	1	1	1	1	1	0	1	0	0	1
1H	48.8949	bPb-8294	1	0	0	1	1	1	1	1	0	1	0	0	1	0	0	0	0	1	1	0	1	1	1	0	0	1	0	1	1	0	1	0	1	0	1	1	0	0	0	0	0	0	1	0	0	1	0
1H	50.0419	ABG500A	1	0	0	1	1	1	1	1	0	1	0	0	1	0	1	0	0	1	1	0	1	1	1	0	0	1	0	1	1	0	1	0	1	0	1	1	0	0	0	0	0	0	1	0	0	1	0
1H	56.0232	ABC164	1	0	0	1	1	1	1	1	0	1	0	0	1	0	1	0	0	1	1	0	1	1	1	0	0	1	0	1	1	0	1	0	1	0	1	0	0	0	0	0	0	0	1	0	0	1	1
1H	57.4843	bPb-6853	1	0	0	1	1	1	1	1	0	1	0	0	1	0	1	0	0	1	1	0	1	1	1	0	0	1	0	1	1	0	1	0	1	0	1	0	0	0	0	0	0	0	1	0	0	1	1
1H	58.9362	bPb-5292	0	1	1	0	0	0	0	0	1	0	1	1	1	1	0	1	1	0	0	1	0	0	0	1	1	0	1	0	0	1	0	1	0	1	0	1	1	1	1	1	1	1	0	1	1	0	0
1H	61.2984	bPb-1791	0	1	1	0	0	0	0	0	1	0	0	1	1	1	0	1	1	0	0	0	0	0	0	1	1	0	1	0	0	1	0	1	0	1	0	1	1	1	1	1	1	1	0	1	1	0	0
1H	62.3074	bPb-4590	1	0	0	1	1	1	1	1	0	1	1	0	0	0	1	0	0	1	1	1	1	1	1	0	0	1	0	1	1	0	1	0	1	0	1	0	0	0	0	0	0	0	1	0	0	1	1
1H	63.3903	bPb-8763	0	1	1	0	0	0	0	0	1	0	0	1	1	1	0	1	1	0	0	0	0	0	0	1	1	0	1	0	0	1	0	1	0	1	0	1	1	1	1	1	1	1	0	1	1	0	0
1H	71.7089	ABC160	1	0	0	1	1	1	1	1	0	1	1	0	0	0	1	0	0	0	1	1	1	1	1	1	0	1	0	1	1	0	1	0	1	0	1	0	0	0	0	0	0	0	1	0	1	1	0
1H	76.2023	bPt-1231	1	0	0	1	1	1	1	1	0	1	1	0	0	0	1	0	0	0	1	1	1	1	1	1	0	1	0	1	1	0	1	1	1	0	1	0	0	0	0	0	0	0	1	0	1	1	0
1H	83.8797	bPb-3089	0	1	1	0	0	0	0	1	1	0	0	1	1	1	0	1	1	1	0	0	0	1	0	0	1	0	1	0	0	1	0	0	0	1	-	1	1	1	1	1	1	1	0	1	0	0	1
1H	86.0062	bPb-7899	0	1	1	0	0	0	0	1	1	0	0	1	1	1	0	1	1	1	0	0	0	1	0	0	1	0	1	0	0	1	0	0	0	1	1	1	1	0	1	1	1	1	0	1	0	0	1
1H	91.1017	bPb-1366	0	1	1	0	0	0	0	1	1	0	0	1	1	1	0	1	1	1	0	0	0	1	0	0	1	1	1	0	0	1	0	0	0	1	1	1	1	0	1	1	1	0	0	1	0	0	1
1H	94.2082	His3B	1	0	0	1	1	1	1	0	0	1	1	0	0	0	1	0	0	0	0	1	0	0	1	1	0	0	0	1	1	0	1	1	1	0	0	0	0	1	0	0	0	1	1	0	1	1	0
1H	96.3081	ABC307A	1	0	0	1	1	1	1	0	0	1	1	0	0	0	1	0	0	0	0	1	0	0	1	1	0	0	0	1	1	0	1	1	1	0	0	0	0	1	0	0	0	1	1	0	1	1	0
1H	108.12	cMWG706A	1	0	0	1	1	0	0	0	0	1	1	0	0	0	1	0	0	0	0	1	0	0	1	1	0	0	0	1	1	0	1	1	1	1	1	0	0	0	1	1	0	1	1	0	1	1	0
1H	113.779	ABC257	1	0	0	1	0	0	0	0	0	1	1	0	0	0	1	0	0	0	0	1	0	0	1	1	0	0	0	1	1	0	1	1	1	1	1	1	0	0	1	1	0	1	1	0	1	1	0
1H	119.315	bPb-5014	0	1	1	0	1	1	1	1	1	0	0	1	1	1	0	1	0	1	1	0	1	1	0	0	1	1	1	0	0	1	0	0	0	0	0	0	1	1	0	0	1	0	0	0	0	0	1
1H	119.931	bPt-5672	0	1	1	0	1	1	1	1	1	0	0	1	1	1	0	1	0	1	1	0	1	1	0	0	1	1	1	0	0	1	0	0	0	0	0	0	1	1	0	0	1	1	0	0	0	0	1
1H	120.515	bPt-3869	0	1	1	0	1	1	1	1	1	0	0	-	1	1	0	1	0	1	1	0	1	1	0	0	1	1	1	0	0	1	0	0	0	0	0	0	1	1	0	0	1	1	0	0	0	0	1
1H	124.265	bPt-5002	0	1	1	0	1	1	1	1	0	0	0	0	1	1	0	1	0	1	1	0	1	1	0	0	1	1	1	0	0	1	0	0	0	0	0	0	1	1	1	0	1	1	0	0	0	0	1
1H	124.434	bPb-8935	0	1	1	0	1	1	1	1	0	0	0	0	1	1	0	1	0	1	1	0	1	1	0	0	1	1	1	0	0	1	0	0	0	0	0	0	1	1	1	0	1	0	0	0	0	0	1
1H	127.797	bPb-2240	0	1	0	0	1	1	1	1	0	0	0	0	1	1	0	1	0	1	1	0	1	1	0	0	1	1	1	0	0	1	0	0	0	0	0	0	1	1	1	0	1	0	0	0	0	0	1
1H	130.008	ABG702	1	0	1	1	0	0	0	0	1	1	1	1	1	0	1	0	1	0	0	1	0	0	1	0	0	0	0	1	1	0	1	1	1	1	1	1	0	0	0	1	0	1	1	1	1	1	0
1H	135.855	bPt-4611	1	0	1	1	0	0	0	0	1	1	1	1	1	0	1	0	1	0	0	1	0	0	1	0	0	0	0	1	0	0	1	1	1	1	1	1	0	0	0	0	0	0	1	1	1	1	0
1H	137.068	ABC261	1	0	1	1	0	0	0	0	1	1	1	1	1	0	1	0	1	0	0	1	0	0	1	0	0	0	0	1	0	0	1	1	1	1	1	1	0	0	0	0	0	0	1	1	1	1	0
1H	140.281	bPt-0579	1	0	1	1	0	0	0	0	1	1	0	1	1	0	1	0	1	0	0	1	0	0	1	0	0	0	0	1	0	0	1	1	1	1	1	1	0	0	0	0	0	0	1	1	1	1	0
1H	144.361	Aga7	1	0	1	1	0	0	0	0	1	1	0	1	1	0	1	0	1	0	0	0	0	0	1	0	0	0	0	1	0	0	1	1	1	1	1	1	0	0	0	0	1	0	1	1	1	1	0
1H	145.485	bPt-5571	1	0	1	1	0	0	0	0	1	1	0	1	1	0	1	0	1	0	0	0	0	0	1	0	0	0	0	1	0	0	1	1	1	1	1	1	0	0	0	0	1	0	1	1	1	1	0
1H	146.589	bPb-8307	1	0	1	1	0	0	0	0	1	1	0	1	1	0	1	0	1	0	0	0	0	0	1	0	0	0	0	1	0	0	1	1	1	1	1	1	0	0	0	0	1	0	1	1	1	1	0
1H	148.768	bPt-7696	1	0	1	1	0	0	0	0	1	1	0	1	1	0	1	0	1	0	0	0	0	0	1	0	0	0	0	1	0	0	1	1	1	1	1	1	0	0	0	0	1	0	1	1	1	1	0
1H	149.696	bPt-1221	1	0	1	1	0	0	0	0	1	1	0	1	1	0	1	0	1	0	0	0	0	0	1	0	0	0	0	1	0	0	1	1	1	1	1	1	0	0	0	0	1	1	1	1	1	1	0
2H	0	bBE54C	1	0	1	1	1	0	1	1	1	0	1	1	0	0	1	0	1	0	1	0	0	1	0	0	1	1	0	1	1	1	1	1	0	1	0	0	1	1	1	1	1	1	1	1	1	0	0
2H	0.26572	bPb-4691	0	1	0	0	0	1	1	0	0	1	0	0	1	1	0	1	0	1	0	1	1	0	1	1	0	0	1	0	0	0	0	0	1	0	1	1	0	0	0	0	0	0	0	0	0	1	1
2H	1.32151	BG123A	1	0	1	1	1	0	0	1	1	0	1	1	0	0	1	0	1	0	1	0	0	1	0	0	1	1	0	1	1	1	1	1	0	1	0	0	1	1	1	1	1	1	1	1	1	0	0
2H	2.39257	bPb-0305	1	0	1	1	1	0	0	1	1	0	1	1	0	0	1	0	1	0	1	0	0	1	0	0	1	1	0	1	1	1	1	1	0	1	0	0	1	1	1	1	1	1	1	1	1	0	0
2H	3.47334	bPb-1181	1	0	1	1	1	0	0	1	1	0	1	1	0	0	1	0	0	0	1	0	0	1	0	0	1	1	0	1	1	1	1	1	0	1	0	0	1	1	1	1	1	1	1	1	1	0	0
2H	5.88251	bPt-1040	0	1	0	0	0	1	1	1	0	1	0	0	1	1	0	1	1	1	0	1	1	0	1	1	0	0	1	0	0	0	0	0	1	0	1	1	0	0	0	0	0	0	0	0	0	1	1
2H	7.8429	Pcr1	1	0	1	1	1	0	1	0	1	0	1	1	0	0	1	0	0	0	1	0	0	1	0	0	1	1	0	0	1	1	1	1	0	1	0	0	1	1	1	1	1	1	1	1	1	0	0
2H	10.3834	ABG316E	1	0	1	1	1	0	1	0	1	0	1	1	0	0	1	0	0	0	1	0	0	1	0	0	1	1	0	0	1	1	1	1	0	1	0	0	1	1	1	1	1	1	1	1	1	0	-
2H	11.707	bPt-6946	1	0	1	1	1	0	1	0	1	0	1	1	-	0	1	0	0	0	1	0	0	1	0	0	1	1	-	0	1	1	1	1	0	1	0	0	1	1	1	1	1	0	1	1	1	0	0
2H	13.6211	bPb-1815	0	1	0	0	0	1	0	1	0	1	0	0	1	1	0	1	1	1	0	1	1	0	1	1	0	0	1	1	0	0	0	0	1	0	1	1	0	0	0	0	0	1	0	0	0	1	1
2H	14.844	bPb-9199	1	0	1	1	1	0	1	0	1	0	1	1	0	0	1	0	0	0	1	0	0	1	0	0	1	0	0	0	1	1	1	1	0	1	0	0	1	1	1	1	1	0	1	1	1	0	0
2H	15.5201	ABG317B	1	0	1	1	1	0	1	0	1	0	1	1	0	0	1	0	0	1	1	0	0	1	0	0	1	0	0	0	1	1	1	1	0	1	0	0	1	1	1	1	1	0	1	1	1	0	0
2H	20.376	bPb-4768	1	0	1	1	1	0	1	0	1	0	1	1	-	0	1	0	0	1	1	0	0	1	0	1	1	0	0	0	1	1	1	0	0	1	0	0	1	1	1	1	1	0	1	1	0	0	1
2H	20.9504	bPb-6047	1	0	1	1	1	0	1	0	1	0	1	1	0	0	1	0	0	0	1	0	0	1	0	1	1	0	0	0	1	1	1	0	0	1	0	0	1	1	1	1	1	0	1	1	0	0	1
2H	22.2485	bPb-7816	0	1	0	0	0	1	0	1	0	1	0	0	1	1	0	1	1	1	0	1	1	0	1	0	0	1	1	1	0	0	0	1	1	0	1	1	0	0	0	0	0	1	0	0	1	1	0
2H	26.7712	bPb-2971	1	0	1	1	1	0	1	0	0	0	1	1	0	1	1	0	0	0	1	0	0	1	0	1	1	0	0	0	1	1	1	0	0	1	0	0	1	1	0	1	1	0	1	1	0	0	1
2H	29.1414	ABC252	1	0	1	1	1	0	1	0	0	0	1	1	0	1	1	1	0	0	1	0	0	1	0	1	1	0	0	0	1	1	1	0	0	0	0	0	1	1	0	1	1	0	1	1	0	0	1
2H	35.2228	bPb-5342	0	1	0	0	0	1	0	1	1	1	0	0	0	0	0	0	1	1	0	1	-	0	1	0	0	1	1	1	1	0	1	1	1	1	1	1	0	0	1	0	0	1	0	0	0	1	0
2H	39.2586	bPb-0541	0	1	0	0	0	1	0	1	1	1	0	0	0	0	0	0	1	1	0	1	1	0	1	0	0	1	1	1	1	0	1	1	1	1	-	1	0	1	0	0	0	1	0	1	0	1	0
2H	46.7323	bPb-8274	1	0	1	1	1	1	1	0	0	0	1	0	1	1	1	1	0	0	1	0	1	1	0	1	1	0	0	0	0	1	0	0	0	0	-	0	1	0	1	1	0	0	1	0	1	0	1
2H	50.1095	Crg3A	1	0	1	1	1	1	1	0	0	-	1	0	1	1	1	1	0	0	1	0	1	1	0	1	1	0	0	0	0	1	0	0	0	0	1	0	1	1	0	1	0	0	1	0	1	0	1
2H	65.2218	bPb-1926	0	1	0	0	0	1	0	1	1	0	0	1	0	1	0	0	-	1	0	1	0	0	0	0	0	1	1	1	1	0	0	1	1	1	0	1	0	0	1	0	1	1	0	1	0	1	0
2H	66.2893	MWG503	1	0	1	1	1	0	1	0	0	1	1	0	1	0	1	1	-	0	1	0	1	1	1	1	1	0	0	0	0	1	1	0	0	0	1	0	1	1	0	1	0	0	1	0	1	1	1
2H	69.3499	bPt-0663	0	1	0	0	0	1	0	1	1	0	1	1	0	1	0	0	0	1	0	1	0	0	0	0	0	1	1	1	1	0	0	1	1	1	0	1	0	0	1	0	1	1	0	1	0	0	0
2H	71.8651	bPb-0858	1	0	1	1	1	0	1	0	0	1	0	0	1	0	1	1	1	0	1	0	1	1	1	1	1	0	0	0	0	1	1	0	0	0	1	1	1	1	0	1	0	0	1	0	1	1	1
2H	79.4826	bPt-8302	0	1	0	0	0	1	0	1	0	0	1	1	0	1	0	1	0	1	0	1	0	0	0	0	0	1	1	1	1	0	0	1	1	1	0	0	0	0	1	0	1	1	1	1	1	0	0
2H	81.713	bPt-7557	1	0	1	1	1	0	1	0	1	1	0	0	1	0	1	0	1	0	1	0	1	1	1	1	1	1	0	0	0	1	1	0	0	0	1	1	1	1	0	1	1	0	0	0	0	1	1
2H	82.6704	bPt-3512	0	1	0	0	0	1	0	1	0	0	1	1	0	1	0	1	0	1	0	1	0	0	0	0	0	0	0	1	1	0	0	1	1	1	0	0	0	0	1	0	0	1	1	1	1	0	0
2H	83.7113	bPt-6949	0	1	0	0	0	1	0	1	0	0	1	1	0	1	0	1	0	1	0	1	0	0	0	0	0	0	0	1	1	0	0	1	1	1	0	0	0	0	1	0	0	1	1	1	1	0	0
2H	84.899	bBE54D	1	0	0	1	1	0	1	0	1	1	0	0	1	0	1	0	1	0	1	0	1	1	1	1	1	1	1	0	0	1	1	0	0	0	1	1	1	1	0	1	1	0	0	0	0	1	1
2H	85.9527	bPt-3082	1	0	0	1	1	0	1	0	1	1	0	0	1	0	1	0	1	0	1	0	1	1	1	1	1	1	1	0	0	1	1	0	0	0	1	1	1	1	0	1	1	0	0	0	0	1	1
2H	91.2072	bPb-8700	1	0	0	1	1	0	1	0	1	1	1	0	1	0	1	0	1	0	1	0	1	1	0	1	1	1	1	0	0	1	1	0	0	0	1	1	0	1	0	1	1	0	0	0	0	1	1
2H	92.1436	bPb-7039	0	1	1	0	0	1	0	1	0	0	0	1	0	1	0	1	0	1	0	1	0	0	1	0	0	0	0	1	1	0	0	0	1	1	0	0	1	0	1	0	0	1	1	1	1	0	0
2H	93.1483	bPb-4718	0	1	1	0	0	1	0	1	0	0	0	1	0	1	0	1	0	1	0	1	0	0	1	0	0	0	0	1	1	0	0	0	1	1	0	0	1	0	1	0	0	1	1	1	1	0	0
2H	94.139	ABG316C	1	0	0	1	1	0	1	0	1	1	1	0	1	0	1	0	1	0	1	0	1	1	0	1	1	1	1	0	0	1	1	1	0	0	1	1	0	1	0	1	1	0	0	0	0	1	1
2H	95.1214	bPb-1836	0	1	1	0	0	1	0	1	0	0	0	1	0	1	0	1	0	1	0	0	0	0	1	0	0	0	0	1	1	0	0	0	1	1	0	0	1	0	1	0	0	1	1	1	1	0	0
2H	96.0661	bPb-6438	0	1	1	0	0	1	0	1	0	0	0	1	0	1	0	1	0	1	0	0	0	0	1	0	0	0	0	1	1	0	0	0	1	1	0	0	1	0	1	0	0	1	1	1	1	0	0
2H	97.6699	MWG557	1	0	0	1	1	0	1	0	1	1	1	0	1	0	1	0	1	0	1	1	1	1	-	1	1	0	1	0	0	1	1	1	0	0	1	1	1	1	0	1	1	0	0	0	0	1	1
2H	99.5723	bPt-8775	0	1	1	0	0	1	0	1	0	0	0	1	0	1	0	1	0	1	0	0	1	0	0	0	0	1	0	1	1	0	0	0	1	1	0	0	0	0	1	0	0	1	1	1	1	0	0
2H	106.97	Adh8	1	0	0	1	1	0	1	0	0	1	1	0	1	0	1	0	1	0	1	1	0	1	1	1	1	0	0	0	0	1	1	1	0	0	1	1	1	1	0	1	0	0	0	0	0	1	1
2H	110.864	Pox	1	0	0	1	1	0	1	0	0	1	1	0	1	0	1	0	1	0	0	1	0	1	1	1	1	0	0	0	0	1	1	1	0	0	1	1	1	1	0	1	0	0	0	0	0	1	1
2H	112.492	bPt-7362	1	0	0	1	1	0	1	0	0	1	1	-	1	0	1	0	1	0	0	1	0	1	1	1	1	0	0	0	0	1	1	1	0	0	1	1	1	1	1	1	0	-	0	0	0	1	1
2H	115.162	bPb-0653	0	1	1	0	0	1	0	1	1	0	1	1	0	1	0	1	0	1	1	0	1	0	0	0	0	1	1	1	1	0	0	0	1	1	0	0	0	0	0	0	1	1	1	1	1	1	0
2H	117.606	bPt-3594	1	0	0	1	1	0	1	0	0	1	0	0	1	0	1	0	1	0	0	1	0	1	1	1	0	0	0	0	0	1	1	1	0	0	1	1	1	1	1	1	0	0	0	0	0	0	1
2H	118.874	ABG358	1	0	0	1	1	0	1	0	0	1	0	0	1	0	1	0	1	0	0	1	0	1	1	1	0	0	0	0	0	1	1	1	0	0	0	1	1	1	1	1	0	0	0	0	0	0	1
2H	121.299	MWG858	1	0	0	1	1	0	1	0	0	1	0	0	1	0	1	0	1	0	0	1	0	0	1	1	0	0	0	0	0	1	1	1	0	0	0	1	1	1	1	1	0	0	0	0	0	0	1
2H	130.997	bPb-1196	0	1	1	0	0	1	0	1	0	0	1	1	0	0	1	1	0	1	1	0	1	1	0	0	1	1	1	1	1	0	1	0	1	1	1	0	0	0	0	0	1	1	1	1	1	1	0
2H	132.184	BCD351F	1	0	0	1	1	0	1	0	1	1	0	0	0	1	0	0	1	0	0	1	0	0	1	1	0	0	0	0	0	1	0	1	0	0	0	1	1	1	1	1	0	0	0	0	0	0	1
2H	133.206	bPb-3050	1	0	0	1	1	0	1	0	1	1	0	0	0	1	0	0	1	0	0	1	0	0	1	1	0	0	0	0	0	1	0	1	0	0	0	1	1	1	1	1	0	0	0	0	0	0	1
2H	134.353	RbcS	1	0	0	1	1	0	1	0	1	1	0	0	0	1	0	0	1	0	0	1	0	0	1	1	0	0	0	0	0	1	0	1	0	0	0	1	1	1	1	1	0	0	0	0	0	0	1
2H	138.337	bPb-4715	0	1	1	0	0	1	0	1	0	0	1	1	1	0	1	1	0	1	1	0	1	1	0	0	1	1	1	1	1	0	1	0	1	1	1	0	0	0	0	0	1	1	1	1	1	1	0
2H	142.42	bPt-5884	1	0	0	1	1	0	1	1	1	1	0	0	0	1	0	0	1	0	0	1	0	0	1	1	0	0	0	0	0	1	0	1	0	0	0	1	1	1	1	1	0	0	0	0	0	0	1
2H	143.685	bPt-3599	0	1	1	0	0	1	0	0	0	0	1	1	1	0	1	1	0	1	1	0	1	1	0	0	1	1	1	1	1	0	1	0	1	1	1	0	0	0	0	0	1	1	1	1	1	1	0
2H	146.187	bPb-5519	0	1	1	0	0	1	0	0	0	0	1	1	1	0	1	1	0	1	1	0	1	1	0	0	1	1	1	1	1	0	1	0	1	1	1	0	0	0	0	0	1	1	1	0	0	1	0
2H	146.188	bPt-4191	1	0	0	1	1	0	1	1	1	1	0	0	0	1	0	0	1	0	0	1	0	0	1	1	0	0	0	0	0	1	0	1	0	0	0	1	1	1	1	1	0	0	0	0	1	0	1
2H	147.729	bPb-4774	1	0	0	1	1	0	1	1	1	1	0	0	0	1	0	0	1	0	0	1	0	0	1	1	0	0	0	0	0	1	0	-	0	0	0	1	1	1	1	1	0	0	0	0	1	0	1
2H	151.89	bPb-7354	1	0	0	1	1	0	1	1	1	1	0	0	0	1	0	0	1	0	0	1	0	0	0	1	0	0	0	0	0	1	0	0	0	0	0	1	1	0	1	1	0	0	0	1	1	0	1
2H	154.652	ABG703B	1	0	-	1	1	0	1	1	1	1	0	0	0	1	0	0	1	0	0	1	0	0	0	1	-	0	0	0	0	1	0	0	0	0	0	1	0	0	1	1	0	0	0	1	1	0	1
2H	155.468	bPt-1547	0	1	1	1	0	1	0	0	0	0	1	1	1	0	1	1	0	1	1	0	1	1	1	0	1	1	1	1	1	0	1	1	1	1	1	0	1	1	0	0	1	1	1	0	0	1	0
2H	158.629	bPt-0205	0	1	1	1	0	1	0	0	0	0	1	1	1	0	1	1	0	1	1	0	1	1	1	0	1	1	1	1	1	0	1	1	1	1	1	0	1	1	0	0	1	1	1	0	0	1	0
2H	160.889	bPb-0485	1	0	1	0	1	0	1	1	1	1	0	0	0	1	0	0	1	0	0	1	0	0	0	1	0	0	0	0	0	1	0	0	0	0	0	1	0	0	1	1	0	0	0	1	1	0	1
2H	161.912	bPb-3598	0	1	0	1	0	1	0	0	0	0	1	1	1	0	1	1	0	1	1	0	1	1	1	0	1	1	1	1	1	0	1	1	1	1	1	0	1	1	0	1	1	1	1	0	0	1	0
2H	166.133	bPb-0516	0	1	0	1	0	0	0	0	0	0	1	1	1	0	1	1	0	1	1	0	1	1	1	0	1	1	1	1	1	0	1	1	1	1	1	0	1	1	0	0	1	1	1	0	0	1	0
3H	0	ABC172	1	0	0	1	0	0	0	1	1	1	0	0	1	0	1	0	0	1	0	1	1	1	0	0	1	1	1	0	1	1	1	1	0	1	1	0	0	1	1	1	1	0	0	1	0	0	1
3H	8.87036	ABG319B	1	0	1	1	0	0	0	1	1	1	0	0	1	0	1	0	0	1	0	-	1	1	0	1	1	1	1	0	1	1	1	1	1	1	1	0	0	0	1	1	1	0	0	1	0	1	-
3H	12.3475	bPt-9064	0	1	0	0	1	1	0	0	0	0	1	1	0	1	0	1	1	0	1	1	0	0	1	0	0	0	0	1	0	0	0	0	0	0	0	1	1	1	0	0	0	1	1	0	1	0	1
3H	13.9851	bPb-1893	0	1	0	0	1	1	0	0	0	0	1	1	0	1	0	1	1	0	1	1	0	0	1	0	0	0	0	1	0	0	0	0	0	0	0	1	1	1	0	0	0	1	1	0	1	0	1
3H	16.7211	bPb-8322	0	1	0	0	1	1	0	0	0	0	1	1	0	1	0	1	1	0	1	1	0	0	1	0	0	0	0	1	0	0	0	0	0	0	-	1	1	1	0	0	0	1	1	0	1	0	1
3H	19.5171	bPb-7161	1	0	1	1	0	0	1	1	1	1	0	0	1	1	1	0	0	1	0	0	1	1	0	1	1	1	1	0	1	1	1	1	1	1	0	0	0	0	1	1	1	0	0	1	0	1	0
3H	20.618	bPb-5150	0	1	0	0	1	1	0	0	0	0	1	1	0	0	0	1	1	0	1	1	0	0	1	0	0	0	0	1	0	0	0	0	0	0	1	1	1	1	0	0	0	1	1	0	1	0	1
3H	22.8234	bPb-9118	1	0	1	1	0	0	1	1	1	1	0	0	1	1	0	0	0	1	0	0	1	1	0	1	1	1	1	0	1	1	1	1	1	1	0	0	0	0	1	1	1	0	0	1	0	1	0
3H	23.9225	bPb-9599	0	1	0	0	1	1	0	0	0	0	1	1	0	0	1	1	1	0	1	1	0	0	1	0	0	0	0	1	0	0	0	0	0	0	1	1	1	1	0	0	0	1	1	0	1	0	1
3H	25.0327	bPb-2420	1	0	1	1	0	0	1	1	1	1	0	0	1	1	0	0	0	1	0	0	1	1	0	1	1	1	1	0	1	1	1	1	1	0	0	0	0	0	1	1	1	0	0	1	0	1	0
3H	26.7015	bPb-4308	0	1	0	0	0	1	0	0	0	0	1	1	0	0	1	1	1	0	1	1	0	0	1	0	0	0	0	1	0	0	0	0	0	1	1	1	-	1	0	0	0	1	1	0	1	0	1
3H	27.8144	ABG654	1	0	1	1	1	0	1	1	1	1	0	0	1	1	0	0	0	1	0	0	1	1	0	1	1	1	1	0	1	1	1	1	1	0	0	0	-	0	1	1	1	0	0	1	0	1	0
3H	31.7026	MWG902	1	0	1	1	1	0	1	1	1	1	0	0	1	1	0	0	1	1	0	0	1	1	0	1	1	1	1	1	1	1	1	1	1	0	0	0	1	0	1	1	1	0	0	1	0	1	0
3H	32.8219	bPb-1609	0	1	0	0	0	1	0	0	0	0	1	1	0	0	1	1	0	0	1	1	0	0	1	0	0	0	0	0	0	0	0	0	0	1	1	1	0	1	0	0	0	1	1	0	1	0	1
3H	35.0725	bPb-1688	0	1	0	0	0	1	0	0	0	0	1	1	0	0	1	1	0	0	1	1	0	0	0	0	0	0	0	0	1	0	0	0	0	1	1	1	0	1	0	0	0	1	1	0	1	0	1
3H	36.1949	ABC161	1	0	1	1	1	0	1	1	1	1	0	0	1	1	0	0	1	1	0	0	1	1	1	1	1	1	1	1	0	1	1	1	1	0	0	0	1	0	1	1	1	0	0	0	0	1	0
3H	38.4587	bPt-1408	0	1	0	0	0	1	0	0	0	0	1	1	1	0	1	1	0	0	1	1	0	0	0	0	0	0	0	0	1	0	0	0	1	1	1	1	0	1	0	0	0	1	1	1	1	0	1
3H	39.5969	mPub	1	0	1	1	1	0	1	1	1	1	0	0	0	1	0	0	1	1	0	0	1	1	1	1	1	1	1	1	0	1	1	1	0	0	0	0	1	0	1	1	1	0	0	0	0	1	0
3H	42.079	WG110	1	0	1	1	1	0	1	1	1	1	0	0	0	1	0	1	1	0	0	0	1	-	1	1	1	1	1	1	0	1	1	1	0	0	0	0	1	0	1	1	1	0	0	0	0	1	0
3H	46.731	ABG004	1	0	1	1	1	0	1	1	1	0	0	0	0	1	0	1	1	0	0	0	1	0	1	1	1	1	1	1	0	1	1	1	0	0	0	0	1	0	1	0	1	0	0	0	0	1	0
3H	56.0773	bPt-2170	0	1	0	0	0	1	0	0	0	1	0	1	1	0	1	1	0	0	1	1	0	1	0	0	0	1	0	0	1	0	0	0	1	1	1	1	0	1	0	1	0	1	0	1	1	0	1
3H	57.2634	bPb-4925	1	0	1	1	1	0	1	1	1	0	1	0	0	1	0	0	1	1	0	0	1	0	1	1	1	0	1	1	0	1	1	1	0	0	0	0	1	0	1	0	1	0	1	0	0	1	0
3H	72.3052	bPt-0506	0	1	0	1	0	1	0	0	1	1	0	1	1	0	1	1	0	0	1	1	0	1	0	0	1	1	0	0	1	0	0	0	1	0	1	1	0	1	0	1	0	1	0	1	1	0	1
3H	73.4025	ABG499	1	0	1	0	1	0	1	1	0	0	1	0	0	1	0	0	1	1	0	0	1	0	1	1	0	0	1	1	0	1	1	1	0	1	0	0	1	0	1	0	1	0	1	0	0	1	0
3H	74.5055	bPt-4614	1	0	1	0	1	0	1	1	0	0	1	0	0	1	0	0	1	1	0	0	1	0	1	1	0	0	1	1	0	1	1	1	0	1	0	0	1	0	1	0	1	0	1	0	0	1	0
3H	78.9061	MWG571A	1	0	1	0	1	0	1	1	0	0	1	0	0	1	0	0	1	1	0	0	1	0	1	1	0	0	1	1	0	1	0	1	0	1	0	0	1	0	1	0	0	0	1	0	0	1	0
3H	82.1944	ABG453	1	0	1	0	1	0	1	1	0	0	1	0	0	1	0	0	1	1	0	0	1	0	1	1	0	0	1	1	0	1	0	1	0	1	0	0	1	0	1	0	0	0	1	0	0	1	0
3H	83.2961	bPt-4084	1	0	1	0	1	0	1	1	0	0	1	0	0	1	0	0	1	1	0	0	1	0	1	1	0	0	1	1	0	1	0	1	0	1	0	0	1	0	1	0	0	0	1	0	0	1	0
3H	84.321	ABG315	1	0	1	0	1	0	1	1	0	0	1	0	0	1	0	0	1	1	0	0	1	0	1	1	0	0	1	1	0	1	0	1	0	1	0	0	1	0	1	0	0	0	1	0	0	1	0
3H	86.5771	bPb-1460	0	1	0	1	0	1	0	0	1	1	0	1	1	0	1	0	0	0	1	1	0	1	0	0	1	1	0	0	1	0	1	0	1	0	1	1	0	1	0	1	1	1	0	1	1	0	1
3H	88.9045	MWG555B	1	0	1	0	1	0	1	0	0	0	1	0	0	1	0	1	1	1	0	0	1	0	1	1	0	0	1	1	0	1	0	1	0	1	0	0	1	0	1	0	0	0	1	0	0	1	0
3H	90.5579	bPb-3825	0	1	0	1	0	1	0	1	1	1	0	1	1	0	1	0	0	0	1	1	0	1	0	0	1	1	0	0	1	0	1	0	1	0	1	1	0	1	0	1	1	1	0	1	1	0	1
3H	93.2833	ABG377	1	0	1	0	1	0	1	0	0	0	1	0	0	0	0	1	1	1	0	0	1	0	1	1	0	0	1	1	0	1	0	1	0	1	0	0	1	0	1	0	0	0	1	0	0	1	0
3H	99.0081	bPt-1084	1	0	1	0	1	1	1	0	0	0	1	0	0	0	1	1	0	1	0	0	1	0	1	1	1	0	1	1	0	1	0	0	0	1	0	0	1	0	1	0	0	0	1	0	0	1	0
3H	102.47	bPt-1312	0	1	0	1	0	0	0	1	1	1	0	1	1	1	0	0	1	0	1	1	0	1	0	0	0	1	1	0	1	0	1	1	1	0	1	1	0	1	0	1	1	1	1	1	1	0	1
3H	107.815	bPt-3068	0	1	1	1	1	0	0	1	1	1	0	1	1	1	0	0	1	0	1	1	0	1	1	1	0	1	1	0	1	0	1	1	1	0	1	1	0	1	1	1	1	1	1	1	1	0	1
3H	109.958	bPt-0597	1	0	0	0	0	1	1	0	0	0	1	0	0	0	1	1	0	1	0	0	1	0	0	0	1	0	0	1	0	1	0	0	0	1	0	0	1	0	0	0	0	0	0	0	0	1	0
3H	111.038	bPt-1566	1	0	0	0	0	1	1	0	0	0	1	0	1	0	1	1	0	1	0	0	1	0	0	0	1	0	0	1	0	1	0	0	0	1	0	0	1	0	0	0	0	0	0	0	0	1	0
3H	115.264	bPt-7959	0	1	1	1	1	0	0	1	1	1	0	1	0	0	0	0	1	0	1	1	0	1	1	1	0	1	1	0	1	0	1	1	1	0	1	1	0	1	1	1	0	1	1	1	1	0	1
3H	116.354	bPb-2433	0	1	1	1	1	0	0	1	1	1	0	1	0	0	0	0	1	0	1	1	0	1	1	1	0	1	1	0	1	0	1	1	1	0	1	1	0	1	1	1	0	1	1	1	1	0	1
3H	117.403	bPb-2040	0	1	1	1	1	0	0	1	1	1	0	1	0	0	0	0	1	0	1	1	0	1	1	1	0	1	1	0	1	0	1	1	1	0	1	1	0	1	1	1	0	1	1	1	1	0	1
3H	134.383	bPt-2240	1	0	1	0	1	1	0	0	0	1	1	0	1	1	1	1	0	0	0	1	1	0	0	1	1	0	0	1	0	1	0	0	1	0	0	0	0	0	1	0	1	0	0	0	0	1	0
3H	137.713	ABG471	1	0	1	0	1	1	0	0	0	1	1	0	1	1	1	1	0	0	0	1	1	0	0	1	0	0	0	1	0	0	0	0	1	0	0	0	0	0	1	0	1	0	0	0	0	1	0
3H	138.875	MWG584	1	0	1	0	1	1	0	0	0	1	1	0	1	1	1	1	0	0	0	1	1	0	0	1	0	0	0	1	0	0	0	0	1	0	0	0	0	0	1	0	1	0	0	0	0	1	0
3H	143.219	bPb-2838	0	1	0	1	0	0	1	1	1	0	0	1	0	0	0	0	0	1	1	0	0	1	1	0	1	1	1	0	1	1	1	1	0	1	1	1	1	1	0	1	0	1	1	1	1	0	1
3H	144.347	bPb-0433	0	1	0	1	0	0	1	1	1	0	0	1	0	0	0	0	0	1	1	0	0	1	1	0	1	1	1	0	1	1	1	1	0	1	1	1	1	1	0	1	0	1	1	1	1	0	1
3H	145.493	MWG798B	1	0	1	0	1	1	0	1	0	1	1	0	1	1	1	1	1	0	0	1	1	0	0	1	0	0	0	1	0	0	0	0	1	0	0	0	0	0	1	0	1	0	0	0	0	1	0
3H	155.614	ABC171	1	0	1	0	1	1	0	1	0	1	1	0	1	1	1	0	1	0	1	1	1	0	0	1	0	1	1	1	0	0	0	0	1	0	0	0	0	0	1	0	1	0	0	0	0	1	0
3H	156.723	bPt-9640	0	1	0	1	0	0	1	0	1	0	0	1	0	0	0	1	0	1	0	0	0	1	1	0	1	0	0	0	1	1	1	1	0	1	1	1	1	1	0	1	0	1	1	1	1	0	1
3H	158.387	bPb-7448	0	1	0	1	0	0	1	0	1	0	0	1	0	0	0	1	0	1	0	0	0	1	1	0	1	0	0	0	1	1	1	1	0	1	1	1	1	1	0	1	0	1	1	0	1	0	1
3H	160.039	bPt-0594	1	0	1	0	1	1	0	1	0	1	1	0	1	1	1	0	1	0	1	1	1	0	0	1	0	1	1	1	1	0	0	0	1	0	0	0	0	0	1	0	1	0	0	1	0	1	0
3H	162.244	bPb-7199	0	1	0	1	0	0	1	0	1	0	0	1	0	0	0	1	0	1	0	0	0	1	1	0	1	0	0	0	0	1	1	1	0	1	1	1	1	1	0	1	0	1	1	0	1	0	1
3H	163.344	bPt-5104	0	1	0	1	0	0	1	0	1	0	0	1	0	0	0	1	0	1	0	0	0	1	1	0	1	0	0	0	0	1	1	1	0	1	1	1	1	1	0	1	0	1	1	0	1	0	1
3H	168.867	bPt-4272	0	1	0	1	0	1	1	0	1	0	1	1	0	0	0	1	0	1	0	1	0	1	1	0	1	0	0	0	0	1	1	1	0	1	1	1	1	1	0	1	0	1	1	0	1	0	1
3H	173.277	bPb-6884	0	1	0	1	0	1	1	0	1	0	1	1	0	0	0	1	0	1	0	1	0	1	1	0	1	0	0	0	0	1	1	1	0	1	1	1	1	1	0	1	0	1	1	0	1	0	1
3H	175.465	bPt-5032	1	0	1	0	1	0	0	1	0	1	0	0	1	1	1	0	1	0	1	0	1	0	0	1	0	1	1	1	1	0	0	0	1	0	0	0	0	0	1	0	1	1	0	1	0	1	0
4H	0	bPt-5438	1	0	1	0	0	0	0	1	1	1	1	1	0	0	1	1	1	0	0	0	0	1	0	0	1	0	0	0	1	0	0	0	0	1	0	0	0	1	0	1	0	1	0	1	0	1	0
4H	1.09708	bPb-5265	1	0	1	0	0	0	0	1	0	1	1	1	0	0	1	1	1	0	0	0	0	1	0	0	1	0	0	0	1	0	0	0	0	1	0	0	0	1	0	1	0	1	0	1	0	1	0
4H	18.62	ABG319C	1	0	1	0	-	1	1	1	0	1	1	1	1	0	1	1	1	0	0	0	0	1	1	0	1	0	0	0	1	0	0	0	0	1	0	0	0	0	0	1	1	1	0	1	1	0	0
4H	31.8624	bPt-6555	0	1	0	1	0	0	1	0	1	0	0	0	0	1	1	0	0	1	1	1	0	0	0	1	1	0	1	1	0	0	1	0	0	0	1	0	1	1	1	1	0	0	1	0	1	1	1
4H	32.9861	ABG397	1	0	1	0	1	1	0	1	0	1	1	1	1	0	0	1	1	0	0	0	1	1	1	0	0	1	0	0	1	1	0	1	1	1	0	1	0	0	0	0	1	1	0	0	0	0	0
4H	34.094	bPb-6107	0	1	0	1	0	0	1	0	1	0	0	0	0	1	1	0	0	1	1	0	0	0	0	1	1	0	1	1	0	0	1	0	0	0	1	0	1	1	1	1	0	0	1	1	1	1	1
4H	35.21	bPb-1325	1	0	1	1	1	1	0	1	0	1	1	1	1	0	0	1	1	0	0	1	1	1	1	0	0	1	0	0	1	1	0	1	1	1	0	1	0	0	0	0	1	1	0	0	0	0	0
4H	36.3502	ABG500B	1	0	1	1	1	1	0	1	0	1	1	1	1	0	0	1	1	0	0	1	1	1	1	0	0	1	0	0	0	1	0	1	1	1	0	1	0	0	0	0	1	1	0	0	0	0	0
4H	37.5756	iHxk2	1	0	1	1	1	1	0	1	0	1	1	0	1	0	0	1	1	0	0	1	1	1	1	0	0	1	0	0	0	1	0	1	1	1	0	1	0	0	0	0	1	1	0	0	0	0	0
4H	42.6547	bPt-4621	1	0	1	1	1	1	0	1	0	1	1	0	1	0	0	1	1	0	0	1	1	1	1	0	0	1	0	0	0	1	0	1	1	1	0	1	0	0	0	0	1	1	0	0	0	0	0
4H	46.0922	bPt-7321	0	1	0	0	0	0	1	0	0	0	0	1	0	1	1	0	0	1	1	0	0	0	0	1	1	0	1	1	1	0	1	0	0	0	1	0	1	1	1	1	0	0	0	1	1	1	1
4H	51.7296	bPb-5408	0	1	0	0	0	0	1	0	0	0	1	1	0	1	1	0	0	1	1	0	0	0	0	1	1	0	1	0	1	0	0	0	0	1	1	0	1	1	1	1	0	0	0	1	1	1	1
4H	52.8607	bPt-4864	0	1	0	0	0	0	1	0	0	0	1	1	0	1	1	0	0	1	1	0	0	0	0	1	1	0	1	0	1	0	0	0	0	1	1	0	1	1	1	1	0	0	0	1	1	1	1
4H	56.9746	bPt-0771	0	1	0	0	0	0	1	0	0	0	1	1	0	1	1	0	0	1	1	0	1	0	0	1	1	0	1	0	1	0	0	0	0	1	1	0	1	1	1	1	0	0	0	1	1	1	1
4H	58.0964	bPb-6096	1	0	1	1	1	1	0	1	1	1	0	0	1	0	0	1	1	0	0	1	0	1	1	0	0	1	1	1	0	1	1	1	1	0	0	1	0	0	0	0	1	1	1	0	0	0	0
4H	60.463	bPb-1329	1	0	1	1	1	1	0	1	1	1	0	0	1	0	0	1	1	0	0	1	0	1	1	0	0	1	1	1	0	1	1	1	1	0	0	1	0	0	0	0	1	1	1	0	0	0	0
4H	62.7723	BCD453B	1	0	1	1	1	1	0	1	1	1	0	0	1	0	0	1	1	0	0	1	0	1	1	1	0	1	1	1	0	1	1	1	1	0	0	1	0	0	0	0	1	1	1	0	0	0	0
4H	65.7766	bPb-3556	1	0	1	1	1	1	0	1	1	1	0	0	1	0	0	1	1	0	0	1	0	1	1	1	0	1	1	1	0	1	1	1	1	0	0	1	0	0	0	0	1	1	1	0	0	0	0
4H	69.8353	bPb-8013	1	0	1	1	1	1	0	1	1	1	0	0	1	1	0	1	1	0	0	1	0	1	0	1	0	1	1	1	0	1	1	1	1	0	0	1	0	0	0	0	1	1	1	0	0	0	0
4H	73.3728	bPt-3306	1	0	1	1	1	1	0	1	1	1	0	0	1	1	0	1	1	0	0	1	0	1	0	1	0	1	1	1	0	1	1	1	1	0	0	1	0	0	0	0	1	1	1	0	0	0	0
4H	76.8771	bBE54A	1	0	1	1	1	1	0	1	1	1	0	0	1	1	0	1	0	0	0	1	0	1	0	1	0	1	1	1	0	1	1	1	1	0	0	1	0	0	0	0	1	1	1	0	0	0	0
4H	77.5457	WG464	1	0	1	1	1	1	0	1	0	1	0	0	1	1	0	1	0	0	0	1	0	1	0	1	0	1	1	1	0	1	1	1	1	0	0	1	0	0	0	0	1	1	1	0	0	0	0
4H	79.6809	KFP195	1	0	1	1	1	1	1	1	0	1	0	0	1	1	0	1	0	0	0	1	0	1	0	1	0	1	1	1	0	1	1	1	1	0	0	1	0	0	0	0	1	1	1	0	0	0	0
4H	81.8377	bPb-4216	0	1	0	0	0	0	0	0	1	0	1	1	0	0	1	0	1	1	1	0	1	0	1	0	1	0	0	0	1	0	0	0	0	1	1	0	1	1	1	1	1	0	0	1	1	1	1
4H	84.2951	MWG058	1	0	1	1	1	1	1	1	0	1	0	0	1	1	0	-	0	0	0	1	0	1	0	1	0	1	1	1	0	1	1	1	1	0	0	1	0	0	0	0	0	1	1	0	0	0	0
4H	85.4385	bPb-9086	0	1	0	0	0	0	0	0	1	0	1	1	0	0	1	0	1	1	1	0	1	0	1	0	1	0	0	0	1	0	0	0	0	1	1	0	1	1	1	1	1	0	0	1	1	1	0
4H	86.5767	ABA003	1	0	1	1	1	1	1	1	0	1	0	0	1	1	0	1	0	0	0	1	0	1	0	1	0	1	1	1	0	1	1	1	1	0	0	1	0	0	0	0	0	1	1	0	0	0	1
4H	89.1146	bPb-8437	1	0	1	1	1	0	1	1	-	1	0	0	1	1	0	1	0	0	0	0	0	1	0	1	0	1	1	1	0	1	1	1	1	0	0	1	0	0	-	0	0	1	1	0	0	0	1
4H	90.6055	bPb-6611	1	0	1	1	1	0	1	1	1	1	0	0	1	1	0	1	0	0	0	0	0	1	0	1	0	1	1	1	0	1	1	1	1	0	0	1	0	0	0	0	0	1	1	0	0	0	1
4H	90.6075	WG1026B	1	0	1	1	1	1	1	1	1	1	0	0	1	1	0	1	0	0	0	0	0	1	0	1	0	1	1	1	0	1	1	1	1	0	0	1	0	0	0	0	0	1	1	0	0	0	1
4H	92.5603	Dhn6	1	0	1	1	1	0	1	1	1	1	0	0	1	1	0	1	0	0	0	0	0	1	0	1	0	1	1	1	0	1	1	1	1	0	0	1	0	0	0	0	0	1	1	0	0	0	1
4H	94.7533	bPt-8294	1	0	1	1	1	0	1	1	1	1	0	0	1	1	0	1	0	0	0	0	0	1	0	1	0	1	0	1	0	1	1	1	1	0	0	1	0	0	0	0	0	1	1	0	0	0	1
4H	95.7544	bPb-1148	0	1	0	0	0	1	0	0	0	0	1	1	0	0	1	0	1	1	1	1	1	0	1	0	1	0	1	0	1	0	0	0	0	1	1	0	1	1	1	1	1	1	0	1	1	1	0
4H	97.2257	TubA1	1	0	1	1	1	0	1	1	1	1	0	0	1	1	0	-	0	0	0	0	0	1	0	1	1	1	0	1	0	1	1	1	1	0	0	1	0	0	0	0	0	0	1	0	0	0	1
4H	102.549	bPb-1627	1	0	1	1	1	0	1	1	1	1	0	0	1	1	0	1	0	0	0	0	1	1	0	1	1	1	0	1	0	1	1	1	1	0	-	1	1	0	0	0	0	0	1	0	0	0	1
4H	104.571	MWG635A	1	0	1	1	1	0	1	1	1	1	0	0	1	1	0	1	0	0	0	0	1	1	0	1	1	1	0	1	0	1	1	1	1	0	0	1	1	0	0	1	0	0	1	0	0	0	1
4H	108.747	BCD351D	1	0	1	1	1	0	1	1	1	1	0	0	1	1	0	1	0	0	0	0	1	1	0	1	1	1	0	1	0	1	1	1	1	0	0	1	1	0	0	1	0	0	1	0	0	0	1
4H	114.009	bPt-6884	1	0	1	1	1	0	1	1	1	1	0	0	1	1	0	1	0	0	0	0	1	1	0	1	1	1	0	0	0	0	1	0	1	0	0	1	1	0	0	1	0	0	1	0	0	0	1
4H	118.661	B32E	1	0	1	1	1	0	1	1	1	1	0	0	1	1	0	1	0	0	0	0	1	1	0	1	1	1	0	0	1	0	1	0	1	0	0	1	1	0	0	1	0	0	1	0	0	1	1
4H	127.061	CDO669	1	0	1	1	1	0	1	1	1	1	0	0	1	1	0	-	0	0	0	-	1	1	1	1	1	1	0	0	1	0	1	0	1	0	0	1	1	0	1	1	1	0	1	0	0	1	0
4H	129.108	MWG077	1	0	1	1	1	0	1	1	1	1	0	0	1	1	0	1	0	0	0	1	1	1	1	1	1	1	0	0	1	0	1	0	1	0	0	1	1	0	1	1	1	0	1	0	0	1	0
4H	131.422	ABG313B	1	0	1	1	1	0	1	1	1	1	0	0	1	0	0	1	0	0	0	1	1	1	1	1	1	1	0	0	1	0	1	0	1	0	0	1	1	0	1	1	1	0	1	0	0	1	0
4H	142.228	MWG634	1	0	1	1	1	0	1	1	1	1	0	0	1	0	1	1	0	1	1	1	1	1	1	1	1	0	0	0	1	0	0	0	1	0	1	1	1	0	1	1	1	0	1	0	0	1	0
4H	143.321	bPb-1469	1	0	1	1	1	0	0	1	1	1	0	0	1	0	1	1	0	1	1	1	1	1	1	1	1	0	0	0	1	0	0	0	1	0	1	1	1	0	1	1	1	0	1	0	0	1	0
4H	145.672	bPt-7852	1	0	1	1	1	0	0	1	1	1	0	0	1	0	1	1	1	1	1	1	1	1	1	1	1	0	0	0	1	0	0	0	1	0	1	1	1	0	1	1	1	1	1	0	0	1	0
4H	152.105	bPt-6121	1	0	1	1	1	1	0	1	1	1	0	0	1	0	1	1	1	1	1	1	1	1	1	1	1	0	0	1	1	0	0	0	1	0	1	1	1	0	1	1	1	1	1	0	0	1	0
4H	154.448	bPt-5970	1	0	1	1	1	1	0	1	1	1	0	0	1	0	1	1	1	1	1	1	1	1	1	1	1	0	0	1	1	0	0	0	1	0	1	1	1	0	1	1	1	1	1	0	0	1	0
4H	155.557	bPt-0878	1	0	1	1	1	1	0	1	1	1	0	0	1	0	1	1	1	1	1	1	1	1	1	1	1	0	0	1	1	0	0	0	1	0	1	1	1	0	1	1	1	1	1	0	0	1	0
4H	156.655	bPt-7602	1	0	1	1	1	1	0	1	1	1	0	0	1	0	1	1	1	1	1	1	1	1	1	1	1	0	0	1	1	0	0	0	1	0	1	1	1	0	1	1	1	1	1	0	1	1	0
5H	0	bPt-1586	0	1	1	0	1	1	0	0	1	1	0	0	1	1	1	0	0	0	1	0	1	1	0	0	0	0	1	1	1	0	1	1	1	0	1	0	0	1	0	0	0	1	1	0	1	1	1
5H	1.08337	Mad2	1	0	0	1	0	0	1	1	0	0	1	1	0	0	0	1	1	1	0	1	0	0	1	1	1	0	0	0	0	1	0	0	0	1	0	1	1	0	1	1	1	0	0	1	0	0	0
5H	2.16613	MWG502	1	0	0	1	0	0	1	1	0	0	1	1	0	0	0	1	1	1	0	1	0	0	1	1	0	0	0	0	0	1	0	0	0	1	0	1	1	0	1	1	1	0	0	1	0	0	0
5H	5.41631	bPt-1316	1	0	0	1	0	0	1	1	0	0	1	1	0	0	0	1	1	1	0	1	0	0	1	1	0	0	0	0	0	1	0	0	0	1	0	1	1	0	1	1	1	1	0	1	0	0	0
5H	7.57259	ABC483	1	0	0	1	0	0	1	1	0	0	1	1	0	0	0	1	1	1	0	1	0	0	1	1	0	0	1	0	0	1	0	0	0	1	0	1	1	0	1	1	1	1	0	1	0	0	0
5H	9.72266	bPb-1084	0	1	1	0	1	1	0	0	1	1	0	0	1	1	1	0	0	0	1	0	1	0	0	0	1	1	0	1	1	0	1	1	1	0	1	0	0	1	1	0	0	0	1	0	1	1	1
5H	10.8061	ABG316B	1	0	0	1	0	0	1	1	0	0	1	1	0	0	0	1	1	1	0	1	0	1	1	1	0	0	1	0	0	1	0	0	0	1	0	0	1	0	0	1	1	1	0	1	0	0	0
5H	12.971	bPt-6777	0	1	1	0	1	1	0	0	1	1	0	0	0	1	1	0	0	0	0	0	1	0	0	0	1	1	0	1	1	0	1	1	1	0	1	1	0	1	1	0	0	0	1	0	1	1	1
5H	15.1727	bPb-2460	0	1	1	0	1	1	0	0	1	1	0	0	0	1	1	0	0	0	0	0	1	0	0	0	1	1	0	1	1	0	1	1	1	0	1	1	0	1	1	0	0	0	1	0	1	1	1
5H	16.3028	bPb-0351	0	1	1	0	1	1	0	0	1	1	0	0	0	1	1	0	0	0	0	0	1	0	0	0	1	1	0	1	1	0	1	1	0	0	1	1	0	1	1	0	0	0	1	0	1	1	1
5H	30.3998	bPt-7644	0	1	1	0	0	1	0	0	1	1	0	0	0	1	0	0	0	0	0	0	1	0	0	0	1	1	0	1	0	0	1	0	0	0	1	1	0	1	1	0	0	0	1	1	1	1	1
5H	37.7062	ABG708	1	0	0	1	1	0	1	1	0	0	1	1	1	0	1	1	1	1	1	1	0	1	1	1	0	0	1	0	1	1	0	1	1	1	0	0	1	1	0	1	1	1	0	0	0	0	0
5H	39.8914	ABG395	1	0	0	1	1	0	1	1	0	0	1	1	1	0	1	1	1	1	1	1	0	1	1	1	0	0	1	0	1	1	0	1	1	0	0	0	1	1	0	1	1	1	0	0	0	0	0
5H	40.1724	CDO749	1	0	0	1	1	0	1	1	0	0	1	1	1	0	1	1	1	1	1	1	0	1	1	1	0	0	1	0	1	1	0	1	1	0	0	0	1	1	0	1	1	1	0	0	0	0	0
5H	43.3038	bPb-0899	0	1	1	0	0	1	0	0	1	1	0	0	0	1	0	0	0	0	0	0	1	0	0	0	1	1	0	1	0	0	1	0	0	1	1	1	0	0	1	0	0	0	1	1	1	1	1
5H	43.6519	bPt-1576	0	1	1	0	0	1	0	0	1	1	0	0	0	1	0	0	0	0	0	0	1	0	0	0	1	1	0	1	0	0	1	0	0	1	1	1	0	0	1	0	0	0	1	1	1	1	1
5H	45.8066	bPt-5057	0	1	1	0	0	1	0	0	1	1	0	0	0	1	0	0	0	0	0	0	1	0	0	0	1	1	0	1	1	0	1	0	0	1	1	1	0	0	1	0	0	-	1	1	1	1	1
5H	48.2925	ksuA3A	1	0	0	1	0	0	1	1	1	0	1	1	1	0	1	1	1	1	1	1	0	1	1	1	0	0	1	0	0	1	0	1	1	0	0	0	1	1	0	1	1	1	0	0	0	0	0
5H	51.3375	WG541	1	0	0	1	0	0	1	1	1	0	1	1	1	0	1	1	1	1	1	1	0	1	1	1	0	1	1	0	0	1	0	1	1	0	0	0	1	1	0	1	1	1	0	0	0	0	0
5H	54.4447	WG530	1	0	0	1	0	0	1	1	1	0	0	1	0	0	1	1	1	1	1	1	0	1	1	1	0	1	1	0	0	1	0	1	1	0	0	0	1	1	0	1	1	1	0	0	0	0	0
5H	55.1861	bPt-0468	0	1	1	0	1	1	0	0	0	1	1	0	1	1	0	0	0	0	0	0	1	0	0	0	1	0	0	1	1	0	1	0	0	1	1	1	0	0	1	0	0	0	1	1	1	1	1
5H	57.8092	WG889	1	0	0	1	0	0	1	1	1	0	0	1	0	0	1	1	1	1	1	-	0	1	1	1	0	1	1	0	0	1	1	1	1	0	0	0	1	1	0	1	1	1	0	0	0	0	0
5H	63.575	ABC324	1	0	0	1	0	0	1	1	1	0	0	1	0	0	1	1	1	1	1	0	0	1	1	1	0	0	1	1	0	1	1	1	1	0	0	0	1	1	0	1	1	1	0	0	1	0	0
5H	64.6484	bPt-7742	0	1	1	0	1	1	0	0	0	1	1	0	1	1	0	0	0	0	0	1	1	0	0	0	1	1	0	0	1	0	0	0	0	1	1	1	0	0	1	0	0	0	1	1	0	1	1
5H	65.934	bPt-0223	0	1	1	-	1	1	0	0	0	1	1	0	1	1	0	0	0	0	0	1	1	0	0	0	1	1	0	0	1	0	0	0	0	1	1	1	0	0	1	0	0	0	1	1	0	1	1
5H	68.1195	bPb-9618	0	1	1	0	1	1	0	0	0	1	1	0	1	1	0	0	0	0	0	1	1	0	0	0	1	1	0	0	1	0	0	0	0	1	1	1	0	0	1	0	0	0	1	1	0	1	1
5H	69.214	bPb-2147	0	1	1	0	1	1	0	0	0	1	1	0	1	1	0	0	0	0	0	1	1	0	0	0	1	1	0	0	1	0	0	0	0	1	1	1	0	1	1	0	0	0	1	1	0	1	1
5H	71.4915	ABC302	1	0	0	1	0	0	1	1	1	0	0	1	0	1	1	1	1	1	1	0	0	1	1	1	0	0	1	1	0	1	1	1	1	0	0	0	1	1	0	1	1	1	1	0	1	0	0
5H	74.8062	bPt-5196	0	1	1	0	1	1	0	0	0	1	1	0	1	0	0	0	0	0	0	1	1	0	0	0	1	1	0	0	1	0	0	0	0	1	1	1	0	0	1	0	0	1	0	1	0	0	1
5H	80.7266	bPt-4135	0	1	1	0	1	0	0	0	0	1	1	0	1	0	1	0	0	0	0	1	1	0	0	0	1	1	0	0	1	0	0	0	0	1	0	1	0	0	1	0	0	1	0	1	0	0	1
5H	89.5661	CDO57B	1	0	0	1	0	1	1	1	1	0	0	1	0	1	0	1	1	1	0	0	0	0	1	1	0	0	1	0	0	1	1	1	1	0	1	0	1	1	0	1	1	0	1	1	1	1	1
5H	94.4176	mSrh	1	0	0	1	0	1	1	1	1	0	0	1	0	1	0	1	1	1	0	0	0	0	1	1	1	0	1	0	0	1	1	1	1	0	1	0	1	1	0	1	1	0	1	1	1	1	1
5H	99.3239	WG364	1	0	0	1	0	1	1	1	1	0	0	1	0	1	0	1	1	1	0	0	0	0	1	1	1	0	1	0	0	1	1	1	1	0	1	0	1	1	0	1	0	0	1	1	1	1	1
5H	126.064	bPb-4115	0	1	1	0	1	0	0	0	0	1	1	0	1	1	1	0	1	0	1	1	1	1	0	0	0	1	1	1	0	0	0	0	1	1	1	1	1	0	0	0	1	1	0	0	0	0	1
5H	127.154	bPb-8731	0	1	1	0	1	0	0	0	0	1	1	0	1	1	1	0	1	0	1	1	1	1	0	0	0	1	1	1	0	0	0	0	1	1	1	1	1	0	0	0	1	1	0	0	0	0	1
5H	131.403	CDO504	1	0	0	-	0	1	1	1	1	0	0	1	0	0	0	1	0	1	0	0	0	0	1	1	1	0	0	0	1	1	1	1	0	0	0	0	0	1	1	1	0	0	0	1	1	1	0
5H	133.025	bPb-3910	1	0	0	0	0	1	1	1	1	0	0	1	0	0	0	1	0	1	0	0	0	0	1	1	1	0	0	0	1	1	1	1	0	0	0	0	0	1	1	1	0	0	0	1	1	1	0
5H	134.209	bPb-2960	0	1	1	1	1	0	0	0	0	1	1	0	1	1	1	0	1	0	1	1	1	1	0	0	0	1	1	1	0	0	0	0	1	1	1	1	1	0	0	0	1	1	1	0	0	0	1
5H	135.414	iEst9	1	0	0	0	0	1	1	1	1	0	0	1	0	0	0	1	0	1	0	0	0	0	1	1	1	0	0	0	1	1	1	1	0	0	0	0	0	1	1	1	0	0	0	-	1	1	0
5H	136.507	bPb-5379	0	1	1	1	1	0	0	0	0	1	1	0	1	1	1	0	1	0	1	1	1	1	0	0	0	1	1	1	0	0	0	0	1	1	1	1	0	0	0	1	1	1	1	0	0	0	1
5H	137.083	bPb-3887	0	1	1	1	1	0	0	0	0	1	1	0	1	1	1	0	1	0	1	1	1	1	0	0	0	1	1	1	0	0	0	0	1	1	1	1	0	0	0	1	1	1	1	0	0	0	1
5H	137.084	WG908	1	0	0	0	0	1	1	1	1	0	0	1	0	0	0	1	0	1	0	0	0	0	1	1	1	0	0	0	1	1	1	1	0	0	0	0	0	1	1	1	0	0	0	1	1	1	0
5H	140.349	MWG877	1	0	0	0	0	1	1	1	1	0	0	1	0	0	0	1	0	1	0	0	0	0	1	1	1	0	0	0	1	1	1	0	0	0	0	0	0	1	1	1	0	0	0	1	1	0	0
5H	143.235	ABG495A	1	0	0	0	0	1	1	1	1	0	0	1	0	0	0	1	0	1	0	0	0	0	1	1	1	0	0	0	1	1	-	0	0	1	0	0	0	1	1	1	0	0	0	1	1	0	0
5H	153.135	bPb-6367	1	0	1	0	1	1	1	1	1	0	1	1	0	0	0	1	0	1	0	0	0	0	1	1	1	0	0	0	1	1	0	0	0	1	0	0	0	1	1	1	0	0	0	1	1	0	0
5H	156.634	bPt-6438	1	0	1	0	1	1	1	1	1	0	1	1	0	0	0	1	0	1	0	0	0	0	1	1	1	0	0	0	1	1	0	0	0	1	0	0	0	1	1	1	0	0	0	1	0	0	0
5H	157.925	ABC482	1	0	1	0	1	1	1	1	1	0	1	1	0	0	0	0	0	1	0	0	0	0	1	1	1	0	0	0	1	1	0	0	0	1	0	0	0	1	1	1	0	0	0	1	0	0	0
5H	165.984	ABG391	1	0	1	0	1	1	1	1	1	0	1	1	0	0	0	0	0	1	0	0	0	0	1	1	1	0	0	0	1	1	0	0	1	1	0	0	0	1	1	1	0	1	0	1	0	0	0
5H	169.438	bPb-1965	1	0	1	0	1	1	1	1	1	0	1	1	0	0	1	0	0	1	0	0	0	0	1	1	1	0	0	0	1	1	0	0	1	1	0	0	0	1	1	1	0	1	0	1	0	0	0
5H	171.577	bPt-6403	0	1	0	1	0	0	0	0	1	1	0	0	1	1	0	1	1	0	1	1	1	1	0	0	0	1	1	1	0	0	1	1	0	0	1	1	1	0	0	0	1	0	1	0	1	1	1
5H	172.624	bPt-5439	0	1	0	1	0	0	0	0	1	1	0	0	1	1	0	1	1	0	1	1	1	1	0	0	0	1	1	1	0	0	1	1	0	0	1	1	1	0	0	1	1	0	1	0	1	1	1
5H	173.65	CDO484	1	0	1	0	1	1	1	1	0	0	1	1	0	0	1	0	0	1	0	0	0	0	1	1	1	0	0	0	1	1	0	0	1	1	0	0	1	1	1	0	0	1	0	1	0	0	0
5H	174.74	bPt-5847	1	0	1	0	1	1	1	1	0	0	1	1	0	0	1	0	0	1	0	0	0	0	1	0	1	0	0	0	1	1	0	0	1	1	0	0	1	1	1	0	0	1	0	1	0	0	0
5H	178.21	bPt-4178	0	1	0	1	0	0	0	0	1	1	0	0	1	1	0	1	0	0	1	1	1	1	0	1	0	1	1	1	0	0	1	1	0	0	1	1	0	0	0	1	1	0	1	0	1	1	1
5H	179.086	bPb-1217	0	1	0	1	0	0	0	0	1	1	0	0	1	1	0	1	0	0	1	1	1	1	0	1	0	1	1	1	0	0	1	1	0	0	1	1	-	0	0	-	1	0	1	0	1	1	1
5H	180.936	bPt-2881	1	0	1	0	1	1	1	1	0	0	1	1	0	0	1	0	1	1	0	0	0	0	1	0	1	0	0	0	1	1	0	0	1	1	0	0	1	1	1	0	0	1	0	1	0	0	0
5H	181.618	ABG314B	1	0	1	0	1	1	0	1	0	0	1	1	0	0	1	0	1	1	0	0	0	0	1	0	1	0	0	0	1	1	0	0	1	1	0	0	1	1	1	0	0	1	0	1	0	0	0
5H	182.766	bPt-6671	1	0	1	0	1	1	0	1	-	0	1	1	0	0	1	0	1	1	0	0	0	0	1	0	1	0	0	0	1	1	0	0	1	1	0	0	-	1	1	0	0	1	0	1	0	0	0
5H	183.754	MWG851C	1	0	1	0	1	1	0	1	0	0	1	1	0	0	1	0	1	1	0	0	0	0	1	0	1	0	0	0	1	1	0	0	1	1	0	0	1	1	1	0	0	1	0	1	0	1	0
5H	183.899	bPb-2419	0	1	0	1	0	0	0	0	1	1	0	0	1	1	0	1	0	0	1	1	1	1	0	1	0	1	1	1	0	0	1	1	0	0	1	1	0	0	0	1	1	0	1	0	1	0	1
5H	187.159	bPb-4725	1	0	1	0	1	1	1	1	0	0	1	1	0	0	1	0	1	1	0	0	0	0	1	0	1	0	0	0	1	1	0	0	1	1	0	0	1	1	1	0	0	1	0	1	0	1	1
5H	189.024	MWG851B	1	0	1	0	1	1	0	1	0	0	1	1	0	0	1	0	1	1	0	0	0	0	1	0	1	0	0	0	1	1	0	0	1	1	0	0	1	1	1	0	0	1	0	1	0	1	1
6H	0	ASE1B	1	0	1	0	0	0	0	1	0	0	1	0	0	0	0	0	0	0	0	0	0	0	1	1	0	1	1	0	1	0	0	1	0	1	1	0	1	1	1	1	0	1	0	0	1	0	0
6H	2.12369	bPb-0386	0	1	0	1	1	1	0	0	1	1	0	1	1	1	1	1	1	1	1	1	1	1	0	0	1	0	0	1	0	1	1	0	1	0	0	1	0	0	0	0	1	0	0	1	0	1	1
6H	4.29534	bPb-7323	0	1	0	1	1	1	0	0	1	1	0	1	1	1	1	1	1	1	1	1	1	1	0	0	1	0	0	1	0	1	1	0	1	0	0	1	0	0	0	0	1	0	0	1	0	1	1
6H	5.90013	MWG620	1	0	1	0	0	0	1	1	0	0	1	0	0	0	0	0	0	0	0	0	-	0	1	1	0	1	1	0	1	0	0	1	0	1	1	0	1	1	1	1	0	1	1	0	1	0	0
6H	7.56654	bPt-9049	1	0	1	0	0	0	1	1	0	0	1	0	0	1	0	0	0	0	0	0	1	0	1	1	0	1	1	0	1	0	0	1	0	1	1	0	1	1	1	1	0	1	1	0	1	0	0
6H	9.766	bPb-1001	1	0	1	0	0	0	1	1	0	0	1	0	0	1	0	0	0	0	0	0	1	0	1	1	0	1	1	0	1	0	0	1	0	1	1	0	1	1	1	1	0	0	1	0	1	0	0
6H	10.8739	bPb-1009	0	1	0	1	1	1	0	0	1	1	0	1	1	0	1	1	1	1	1	1	0	1	0	0	1	0	0	1	0	1	1	0	1	0	0	1	1	0	0	0	1	1	0	1	0	1	1
6H	17.6432	bPb-8708	1	0	1	0	0	0	1	1	0	0	1	0	0	1	0	0	0	0	0	0	1	0	1	1	0	0	1	1	0	0	0	1	0	1	1	0	0	1	1	1	1	0	1	0	1	0	0
6H	21.9953	ABC152A	1	0	1	0	0	0	1	1	0	0	1	0	0	1	0	0	0	0	0	0	1	0	1	1	0	0	1	1	0	0	0	0	0	1	1	0	0	1	1	1	1	0	1	0	1	0	0
6H	23.1023	bPb-9651	0	1	0	1	1	1	0	0	1	1	0	1	1	0	1	1	1	1	1	1	0	1	0	0	1	1	1	0	1	1	1	1	1	0	0	1	1	0	0	0	0	1	0	1	0	1	1
6H	35.3452	bPb-7998	0	1	0	1	1	1	1	0	1	0	0	1	1	0	1	1	1	1	0	1	0	1	0	0	1	1	1	0	1	1	1	1	1	0	1	1	1	0	1	0	0	1	0	1	0	1	0
6H	36.472	PSR106	1	0	1	0	0	0	0	1	0	1	1	0	0	1	0	0	0	0	1	0	1	0	1	1	0	0	0	1	0	0	0	0	1	1	0	0	0	1	0	1	1	0	1	0	1	0	1
6H	39.6877	bPt-8051	1	0	1	0	0	0	0	1	0	1	1	0	0	1	0	0	0	0	1	0	1	0	1	1	0	0	0	1	0	0	0	0	1	1	0	0	0	1	0	1	1	0	1	0	1	0	1
6H	41.7861	ABG387B	1	0	1	0	0	0	0	0	0	1	1	0	0	1	0	0	0	0	1	0	1	0	0	1	0	0	0	1	0	0	0	0	1	1	0	0	0	1	0	1	1	0	1	0	1	0	1
6H	45.4807	bPb-4555	1	0	1	0	0	0	0	0	0	1	1	0	0	1	0	0	0	0	1	0	1	0	0	1	0	0	0	1	0	0	0	0	1	1	0	0	0	1	1	0	1	0	1	0	1	-	1
6H	57.4205	bPb-7179	0	1	0	1	1	1	1	1	1	0	0	1	1	0	1	1	1	0	0	1	0	1	1	1	1	1	1	0	1	1	0	1	0	0	1	1	1	0	0	1	0	1	1	0	0	0	0
6H	60.5909	ABC169B	1	0	1	0	0	0	0	0	0	1	1	1	0	1	0	0	0	1	1	0	1	0	0	0	0	0	0	1	0	0	1	0	1	1	0	0	0	1	1	0	1	0	0	1	1	1	1
6H	62.7212	bPb-1666	0	1	0	1	1	1	0	1	1	0	0	0	1	1	1	1	1	0	0	1	0	1	1	1	1	1	1	0	1	1	0	1	0	0	1	1	1	0	0	1	0	1	1	0	0	0	0
6H	63.7836	bPb-0055	1	0	1	0	0	0	1	0	0	1	1	1	0	0	0	0	0	1	1	0	1	0	0	0	0	0	0	1	0	0	1	0	1	1	0	0	0	1	1	0	1	0	0	1	1	1	1
6H	69.923	bPb-6721	0	1	0	1	1	1	0	0	1	0	0	0	1	1	1	1	1	0	0	1	0	1	1	1	1	1	1	0	1	1	1	1	0	0	1	1	1	0	0	1	0	1	1	0	0	0	0
6H	71.0266	bPb-3068	0	1	0	1	1	1	0	0	1	0	0	0	0	1	1	1	1	0	0	1	0	1	1	1	1	1	1	0	1	1	1	1	0	0	1	1	1	0	0	1	0	1	1	0	0	0	0
6H	75.0343	bPt-7570	0	1	0	1	1	1	0	0	1	0	0	0	0	1	1	1	1	0	0	1	0	1	1	0	1	1	1	0	1	1	1	1	0	0	1	1	1	0	0	1	0	0	1	0	0	0	0
6H	77.2102	ABC175	1	0	1	0	0	0	1	1	0	1	1	1	1	0	0	0	0	1	1	1	1	0	0	1	0	0	0	1	0	0	0	0	1	1	0	0	0	1	1	0	1	1	0	1	1	1	1
6H	79.295	bPb-9196	1	0	1	0	0	0	1	1	1	1	1	1	1	0	0	0	0	1	1	1	1	0	0	1	0	0	0	1	0	0	0	0	1	1	0	0	0	1	1	0	1	1	1	1	1	1	1
6H	80.425	MWG820	1	0	1	0	0	0	1	1	1	1	1	1	1	0	0	0	1	1	1	1	1	0	0	1	0	0	0	1	0	0	0	0	1	1	0	0	0	1	1	0	1	1	1	1	1	1	1
6H	89.7581	bPb-0432	1	0	1	-	0	0	-	-	1	-	1	1	1	0	0	0	1	1	1	1	1	0	0	0	0	0	0	1	0	1	0	0	1	1	0	0	0	-	1	-	1	1	1	1	1	1	1
6H	93.3056	Nar7	1	0	1	1	0	0	1	1	1	1	1	1	1	0	0	0	1	1	1	1	1	0	0	0	0	0	0	1	0	1	0	0	1	1	0	0	0	1	0	0	1	1	1	1	1	1	1
6H	97.2924	Amy1	1	0	1	1	0	0	1	1	1	1	1	1	1	0	0	0	1	1	1	1	1	0	0	0	0	0	0	1	0	1	0	0	1	1	0	0	0	1	0	0	1	1	1	1	0	1	0
6H	100.655	bBE54B	1	0	1	1	0	0	1	1	1	1	1	1	1	0	0	0	1	1	1	1	1	1	0	0	0	0	0	1	0	1	0	0	1	0	0	0	0	1	0	0	1	1	1	1	0	1	0
6H	104.936	MWG934	1	0	1	1	0	0	1	1	1	1	1	1	1	0	0	0	1	1	1	1	1	1	0	0	0	0	0	0	0	1	0	1	1	0	0	0	0	1	0	1	1	1	1	1	0	1	0
6H	115.136	ABC170A	1	0	1	1	0	0	1	1	1	1	0	1	1	0	0	0	1	1	1	1	0	1	0	0	1	1	0	0	0	1	0	1	1	0	1	0	0	1	0	1	1	1	1	1	0	1	0
6H	116.243	bPb-3470	0	1	0	0	1	1	0	0	0	0	1	0	0	1	1	1	0	1	0	0	1	0	1	1	0	0	1	1	1	0	1	0	0	1	0	1	1	0	1	0	0	0	0	0	1	0	1
6H	124.1	bPb-5748	0	1	0	0	1	1	0	0	0	0	1	0	0	0	1	1	0	1	0	0	1	0	0	1	0	0	1	1	1	0	0	0	0	1	0	1	1	0	1	0	0	0	0	0	1	0	1
6H	149.417	bPb-4492	0	1	0	0	0	0	0	0	0	1	1	0	1	0	0	1	0	1	1	0	1	0	0	1	1	1	1	1	0	0	0	0	0	1	0	0	0	0	1	0	0	0	0	0	1	0	0
6H	150.478	MWG798A	1	0	1	1	1	1	0	1	1	0	0	1	0	1	1	0	1	0	0	1	0	1	1	0	0	0	0	0	1	1	1	1	1	0	1	1	1	1	0	1	1	1	1	1	0	1	1
7H	0	bPb-3130	0	1	0	1	1	1	1	0	0	1	0	1	0	1	1	0	1	1	0	0	1	1	1	1	1	1	1	1	1	0	0	1	1	0	1	0	1	1	0	1	1	1	1	1	1	1	1
7H	3.26338	bPb-3566	1	0	1	0	0	0	0	1	1	0	1	0	1	0	0	1	0	0	1	1	0	0	0	0	0	0	0	0	0	1	1	0	0	1	0	1	0	0	1	0	0	0	0	0	0	0	0
7H	14.8504	bPt-1504	0	1	0	1	1	1	1	0	1	1	0	1	0	1	1	0	0	1	0	0	1	1	1	1	1	1	1	1	1	0	0	1	1	0	1	0	1	1	0	1	1	1	1	1	1	1	1
7H	22.445	ABG461	1	0	1	0	0	0	0	1	0	0	1	0	1	0	0	1	1	0	1	1	0	0	0	0	0	0	0	1	0	1	1	0	0	1	0	1	0	0	1	0	0	0	0	0	1	0	0
7H	36.8176	ABC305	1	0	1	0	0	0	0	1	0	1	1	0	1	0	0	1	1	0	1	1	0	0	0	0	0	1	1	1	0	0	1	0	0	1	0	1	0	1	1	0	0	1	0	0	0	0	0
7H	39.1442	RISP103	1	0	1	0	0	0	0	1	0	1	1	0	1	0	0	1	1	0	1	1	0	0	0	0	0	1	1	1	0	0	1	0	0	1	0	1	0	1	1	0	0	1	0	0	0	0	0
7H	45.9488	bPt-8750	1	0	1	1	0	0	0	1	0	1	1	0	1	0	0	1	1	0	1	1	0	0	0	0	0	1	1	1	0	0	1	0	1	1	0	1	0	1	1	0	0	1	0	0	0	0	0
7H	46.5204	ABC310B	1	0	1	1	0	0	0	1	0	1	1	0	1	0	0	1	-	1	1	1	0	0	0	0	0	1	1	1	0	0	1	0	1	1	0	1	0	1	1	0	0	1	0	0	0	0	0
7H	48.2438	Ubi1	1	0	1	1	0	0	0	1	0	1	1	0	1	0	0	1	1	1	1	1	0	0	0	0	0	1	1	1	0	0	1	0	1	1	0	1	0	1	1	0	0	1	0	0	0	0	1
7H	48.808	bPb-0027	1	0	1	1	0	0	0	1	0	1	1	0	1	0	0	1	1	0	1	1	0	0	0	0	0	1	1	1	0	0	1	0	1	1	0	1	0	1	1	0	0	1	0	0	0	0	1
7H	53.4181	bPb-4924	1	0	1	1	0	0	0	1	0	1	1	0	0	0	0	1	1	0	1	1	0	0	0	0	0	1	1	1	1	0	1	0	1	1	0	1	0	1	0	0	0	1	0	0	0	0	1
7H	55.3828	bPb-4191	1	0	1	1	1	0	0	1	0	1	1	0	0	0	0	1	1	0	1	1	0	0	0	0	0	1	1	1	1	0	1	0	1	1	0	1	0	1	0	0	0	1	0	0	0	0	1
7H	57.481	bPb-0202	1	0	1	1	1	0	0	1	0	1	1	0	0	0	0	1	1	0	1	1	0	0	0	0	0	1	1	1	1	0	1	0	1	1	0	1	0	1	0	0	0	1	0	0	0	0	1
7H	65.051	bPb-7752	0	1	0	0	0	0	0	0	1	0	1	1	1	1	1	0	0	1	0	0	1	1	1	1	1	0	0	0	0	1	0	1	0	0	1	0	1	0	1	1	1	0	1	1	1	0	0
7H	66.9676	KFP194	1	0	1	1	1	1	1	1	0	1	0	0	0	0	0	1	1	0	1	1	0	0	0	0	0	1	1	1	1	1	1	0	1	1	0	1	0	1	0	0	0	1	0	0	0	1	1
7H	68.5736	bPb-7875	0	1	0	0	0	0	0	0	1	0	1	1	0	1	1	0	0	1	0	0	1	1	1	1	1	0	0	0	0	0	0	1	0	0	1	0	1	0	1	1	1	0	1	1	1	0	0
7H	70.1308	ABC308	1	0	1	1	1	1	1	1	0	1	0	1	1	0	0	1	1	0	1	1	0	0	0	0	0	1	1	1	1	1	1	0	1	1	0	1	0	1	0	0	0	1	0	0	0	1	1
7H	70.3453	bPt-9718	0	1	0	0	0	0	1	0	1	0	1	0	0	1	1	0	0	1	0	0	1	1	1	1	1	0	0	0	0	0	0	1	0	0	1	0	1	0	1	1	1	0	1	1	1	-	0
7H	70.3464	bPb-3227	1	0	1	1	1	1	0	1	0	1	0	1	1	0	0	1	1	0	1	1	0	0	0	0	0	1	1	1	1	1	1	0	1	1	0	1	0	1	0	0	0	1	0	0	0	1	1
7H	70.6109	ABG476	1	0	1	1	1	1	1	1	0	1	0	1	1	0	0	1	1	0	1	1	0	0	0	0	0	1	1	1	1	1	1	0	1	1	0	1	0	1	0	0	0	1	0	0	0	1	1
7H	72.0044	bPb-2748	0	1	0	0	0	0	0	0	1	0	1	0	0	1	1	0	0	1	0	0	1	1	1	1	1	0	0	0	0	0	0	1	0	0	1	0	1	1	0	1	1	0	1	1	1	0	0
7H	75.2569	bPb-1050	0	1	0	0	0	0	0	0	1	0	1	0	0	1	1	0	0	1	0	0	1	1	1	1	1	0	0	0	0	0	1	1	0	0	1	0	1	1	0	1	1	0	1	1	1	0	0
7H	77.5864	bPb-1952	0	1	0	1	0	0	-	0	1	0	1	0	0	1	1	1	0	1	0	0	1	1	1	1	1	0	0	0	0	0	1	1	0	0	1	0	1	0	1	1	1	0	1	1	1	0	0
7H	78.5421	MWG911	1	0	1	0	1	1	1	1	0	1	0	1	1	0	0	0	1	0	1	1	0	0	0	0	0	1	1	1	1	1	0	0	1	1	0	1	0	1	0	0	0	1	0	0	0	1	1
7H	86.0015	bPt-0653	1	0	1	0	1	1	0	0	0	1	0	1	1	0	1	0	1	0	1	1	0	0	0	0	1	0	1	1	1	1	0	0	1	1	0	1	0	1	0	0	0	1	0	0	0	1	1
7H	89.4738	ABC156D	1	0	1	0	1	1	0	0	0	1	0	1	1	0	1	0	1	0	1	1	0	1	0	0	1	0	1	1	1	1	0	0	1	1	0	1	0	1	0	0	0	1	0	0	1	1	1
7H	95.2048	Brz	1	0	1	0	0	1	0	0	0	1	0	1	1	0	1	0	1	0	1	1	0	1	0	0	1	0	1	1	1	1	0	0	1	1	0	1	0	1	0	0	0	1	0	0	1	1	1
7H	96.2528	bPb-0037	0	1	0	1	1	0	1	1	1	0	1	1	0	1	0	1	0	1	0	0	1	0	1	1	0	1	0	0	0	0	1	1	0	0	1	0	1	0	1	1	1	0	1	1	0	0	0
7H	99.4451	bPt-5262	0	1	0	1	1	0	1	1	1	0	1	1	0	1	0	1	0	1	0	0	1	0	1	1	0	1	0	0	0	0	1	1	0	0	1	1	1	1	1	1	1	0	1	1	0	0	0
7H	102.251	bPb-9269	1	0	1	0	0	1	0	0	0	1	0	0	1	0	1	0	1	0	1	1	0	1	0	0	1	0	1	1	1	1	0	0	1	1	0	0	0	0	0	0	0	1	0	1	1	1	1
7H	104.383	ABC154A	1	0	1	0	0	1	0	0	0	1	0	0	1	0	1	0	1	0	1	1	0	1	0	0	1	0	1	1	1	1	0	0	1	1	0	0	0	0	0	1	0	1	0	1	1	1	1
7H	106.518	ksuA1A	1	0	1	0	0	1	0	0	0	1	0	0	1	0	1	0	1	1	1	1	0	1	1	0	1	0	1	1	1	1	0	0	1	1	0	0	0	0	0	1	0	1	0	1	1	1	1
7H	110.874	ABC158	1	0	1	0	0	1	0	0	0	1	0	0	1	0	1	0	1	1	1	1	0	1	1	1	1	0	1	1	1	1	0	0	1	1	1	0	0	0	0	1	0	1	0	1	1	1	1
7H	114.211	bPb-8789	1	0	1	0	0	1	0	0	0	1	0	0	1	0	1	0	1	1	1	1	0	1	1	1	1	0	1	1	1	1	0	0	1	1	1	0	0	0	0	1	0	1	0	1	1	1	1
7H	117.564	ABG380	1	0	1	0	0	0	0	0	0	1	0	0	1	0	1	0	1	1	0	1	0	1	1	1	1	0	1	1	1	1	0	0	1	1	1	0	0	0	0	1	0	1	0	1	1	1	1
7H	118.692	bPb-2828	0	1	0	1	1	1	1	1	1	0	1	1	0	1	0	1	0	0	1	0	1	0	0	0	0	1	0	0	0	0	1	1	0	0	0	1	1	1	1	0	1	0	1	0	0	0	0
7H	120.152	bPt-4481	1	0	1	0	0	0	0	0	0	1	0	0	1	1	1	0	1	1	0	1	0	1	1	1	1	0	1	1	1	1	0	0	1	1	1	0	0	0	0	1	0	1	0	1	1	1	1
7H	123.635	MWG089	1	0	1	0	0	0	0	0	0	1	0	0	1	1	1	0	1	1	0	1	0	1	1	1	1	0	1	1	1	1	1	0	1	1	1	0	-	0	0	1	0	1	0	1	1	1	1
7H	127.149	bPt-5748	0	1	0	1	1	1	1	1	1	0	1	1	0	0	0	0	0	0	1	0	1	0	0	0	0	1	0	0	0	0	0	1	0	0	0	1	1	1	1	0	1	0	1	0	0	0	0
7H	128.678	bPb-2778	0	1	0	1	1	1	1	1	1	0	1	1	0	0	0	0	0	0	1	0	1	0	1	0	0	1	0	0	0	0	0	1	0	0	0	1	1	1	1	0	1	0	1	0	0	0	0
7H	132.793	bPt-2081	0	1	0	1	1	1	1	1	0	0	1	1	0	0	0	0	1	0	1	0	1	0	1	0	0	1	0	1	0	0	0	1	0	0	0	1	1	1	1	0	1	0	1	0	0	0	0
7H	133.931	bPb-7417	0	1	0	1	1	1	1	1	0	0	1	1	0	0	0	0	1	0	1	0	1	0	1	0	0	1	0	1	0	0	0	1	0	0	0	1	1	1	1	0	1	0	1	0	0	0	0
7H	136.188	iEst5	1	0	1	0	0	0	0	0	1	1	0	0	1	1	1	1	0	1	0	1	0	1	0	1	1	0	1	0	1	1	1	0	1	1	1	1	0	0	0	1	0	1	0	1	1	1	1
7H	137.333	bPt-3855	1	0	1	0	0	0	0	0	1	1	0	0	1	1	1	1	0	1	0	1	0	1	0	1	1	1	1	0	1	1	1	0	1	1	1	1	0	0	0	1	0	1	0	1	1	1	1
7H	138.761	ABG320	1	0	1	0	0	0	0	0	1	1	0	0	1	1	1	1	0	1	0	1	0	1	0	1	1	1	1	0	1	1	1	0	1	1	1	1	0	0	0	1	0	1	0	1	1	1	1
7H	140.65	BCD129	1	0	1	0	0	0	0	0	1	1	0	0	1	1	1	-	-	-	0	1	0	1	0	1	1	1	1	0	1	1	1	0	1	1	1	1	0	0	0	1	0	1	0	1	1	1	1
7H	142.258	bPb-5897	0	1	0	1	1	1	1	1	0	0	1	1	0	0	0	0	1	0	1	0	1	0	1	0	0	0	0	1	0	0	0	1	0	0	0	0	1	1	1	0	1	0	1	0	0	0	0
7H	143.344	bPb-9986	0	1	0	1	1	1	1	1	0	0	1	1	0	0	0	0	1	0	1	0	1	0	1	0	1	0	0	1	0	0	0	1	0	0	0	0	1	1	1	0	1	0	1	0	0	0	0
7H	144.594	bPt-5379	0	1	0	1	1	1	1	1	0	0	1	1	0	0	0	0	1	0	1	0	1	0	1	0	1	0	0	1	0	0	0	1	0	0	0	0	1	1	1	0	1	0	1	0	0	0	0
7H	145.541	bPt-3623	0	1	1	1	1	1	1	1	0	0	1	1	0	0	0	0	1	0	1	0	1	0	1	0	1	0	0	1	0	0	0	1	0	0	0	0	1	1	1	0	1	0	1	0	0	0	0
7H	146.52	bPt-8978	0	1	1	1	1	1	1	1	0	0	1	1	1	0	0	0	1	0	1	0	1	0	1	0	1	0	0	1	0	0	0	1	0	0	0	0	1	1	1	0	1	-	1	0	0	0	0
7H	148.841	bPb-4064	1	0	0	0	0	0	0	0	1	1	0	0	0	-	1	1	0	1	0	1	0	1	0	1	0	1	1	0	1	1	1	0	1	1	1	1	0	0	0	0	0	0	0	1	1	1	1
7H	148.842	bPb-2718	1	0	0	0	0	0	0	0	1	1	0	0	1	1	1	1	0	1	0	1	0	1	0	1	0	1	1	0	1	1	1	0	1	1	1	1	0	0	0	0	0	0	0	1	1	1	1
7H	149.257	bPt-1181	1	0	0	0	0	0	0	0	1	1	0	0	1	1	1	1	0	1	0	1	0	1	0	1	0	1	1	0	1	1	1	0	1	1	1	1	0	0	0	0	0	1	0	1	1	1	1
7H	149.258	bPt-6794	1	0	1	0	0	0	0	0	1	1	0	0	1	1	1	1	0	1	0	1	0	1	0	1	0	1	1	0	1	1	1	0	1	1	1	1	0	0	0	0	0	1	0	1	1	1	1
[truncated: 143 more columns]
