# Supplementary material for: Precision-mapping and statistical validation of quantitative trait loci by machine learning
Source: BMC Genet. 2008 May 2;9:35. doi: 10.1186/1471-2156-9-35 (PMC2409372; doi:10.1186/1471-2156-9-35)
Supplement: Additional file 4 — Phenotypic data used for QTL analysis. Excel file containing phenotypic data for the nine traits investigated in this study (α-amylase, diastatic power, heading date, plant height, lodging, malt extract, pubescent leaves, grain protein content, and yield). The data is from up to 16 different environments and includes averages across standardised environments (see section entitled 'Pre-processing of phenotypic data' in Methods). [file 1471-2156-9-35-S4.xls]

## Sheet: alpha-Amylase
	Env.1	Env.2	Env.3	Env.4	Env.5	Env.6	Env.7	Env.8	Env.9
Steptoe	22.7	22.3	24.1	30.1	26.7	26.2	19.6	23.6	21
Morex	38.1	35.6	38.9	47.6	36.2	36.2	35.8	37.5	39
DH001	37.4	28.9	29.9	31.2	25.6	32.8	21.7	30.3	24.3
DH002	28	25	26	25.7	26.7	24.9	18.5	25.1	22.9
DH003	36.2	26	30.8	28.9	31.6	30.2	23.3	29.4	25.1
DH004	25.3	25.6	31.4	31.4	35.3	30.3	20.7	29.9	31.9
DH005	25.2	24.5	29.4	27	28.8	33.4	20.6	24	26.6
DH006	28.2	28.2	28.8	26.2	30.2	25.5	22.3	28	29.4
DH007	27.1	27.7	29.7	26.3	29.2	26.8	23.4	34.2	25.8
DH009	28.3	25.6	25.2	24.7	28.3	28.3	18.6	25.2	23.4
DH010	33	32	28.3	34.9	42	32.3	30.1	31	29.5
DH011	28.3	36.4	35.6	31.6	46.9	30.1	15.4	30.7	28.9
DH012	30	25.7	31.7	26.4	33.3	24	19.8	30.6	25.7
DH013	28.5	26.6	29	35.3	29.6	28.4	30.8	33.6	28.2
DH014	27.7	32.7	27.7	25.1	30.2	29.6	25.1	29.2	27.6
DH015	32.9	33.3	28.5	36.6	30.2	27.2	28	29.8	27.2
DH016	29.7	30.6	26.4	25.8	31.2	23.4	14.9	26.5	22
DH020	29.8	35.1	29.8	32.9	29.6	24	28.6	34.4	26.9
DH021	29.2	28.9	30.5	28.6	32.6	30.2	26.5	27.6	28.8
DH022	23.5	26.6	27	25.7	32.3	21.9	19.6	31.3	22.5
DH023	26.4	32.8	32	32.5	37.7	34.7	32	35.7	30.8
DH024	26.4	35.1	28.8	28.7	29.3	31	27	32	27
DH025	28.6	30.3	26.6	31.1	33.7	29.7	21	29.6	23.8
DH027	37.5	26.7	24.1	28.3	30.8	25.2	21.5	26.8	24.6
DH030	30.1	27.4	27.3	28.5	30.5	27.5	19.4	26.8	20.9
DH031	30.2	31.6	26.2	27.5	18.9	29.2	21.8	39.9	27.2
DH032	30.8	31.3	24.9	29.1	25.7	29.2	21.6	25	26.8
DH035	29.1	31.4	26.7	28	32.2	28.7	15.2	30.9	26.6
DH039	28.1	31.3	22.3	26.4	25.1	30	19.5	27.8	29.6
DH040	22.2	25.5	21.9	23.1	27.6	27.2	20.8	25.5	21.3
DH041	24.8	23.3	24.8	23.8	32.3	24.7	18.6	25.4	25.2
DH042	30.8	28.7	26.1	33.4	24.1	30.7	21.8	30.2	27.5
DH043	24.4	24.4	20.7	27.7	22.8	24	16.3	29.6	19.9
DH044	30.1	28.8	25.2	30.5	28.7	25.1	23	28.4	39.2
DH045	32	34.4	34.9	37.6	33.2	36.6	23	37.5	49.3
DH046	27.6	23.9	25.9	31	26	26.9	19.6	28.7	33.2
DH048	36.1	27.3	24.3	31	32.5	28.3	24.7	27.1	35.6
DH050	21.7	24.2	21.1	28.9	27.4	27.7	21.9	22.1	35.6
DH054	34.3	34.3	33.9	36.9	45.3	32.7	33.4	35.6	40.3
DH055	27.7	26.4	26.7	29.9	28.8	20.1	24.8	29	38.8
DH056	19	25.9	26.4	32.5	29.4	27.4	27.1	28.9	40
DH057	24.3	29.2	21.6	32.9	33	26.7	24.6	28.4	38
DH058	24.1	33	27.1	38.3	34.7	31.2	29.2	35.2	40.9
DH059	28.9	33.4	33.3	36.9	35.9	30.7	26.1	29.1	43.2
DH061	27.8	30.8	31.2	37.9	25.6	36.1	28.4	35.1	42.1
DH062	15.4	25.3	24.2	27.6	33.5	24.3	16.9	19.8	36.3
DH063	30.6	24.3	25.9	28	26	25.4	21.6	25.7	37.3
DH065	22.9	27	27	28.5	29.9	27.7	25	32.6	35.1
DH067	25.1	26.1	24.1	25.8	28.1	24.5	22.4	27.9	31.7
DH068	28	29.2	28.5	29.5	29.5	25.7	27.7	27.6	38.2
DH069	26.9	28.3	25.2	26.4	27.7	26.1	23.7	32.3	35.6
DH070	17.2	23.3	25.7	24.5	24.4	24.1	18.6	27.1	32.5
DH071	21.4	21.1	21.8	20.9	24	19.1	27.9	21.3	29.6
DH072	39.1	23.7	27.7	28.7	24.8	21.3	19.8	21.6	40.5
DH073	26.4	26.1	28.2	29.3	29.3	25.9	22.7	27.9	34.5
DH074	26	31.2	24.7	31	29.9	28.1	26.2	34.4	37.1
DH075	22.1	21.1	22.2	20.1	23.8	21.3	18.7	23.6	28.5
DH076	27.5	30.6	27.5	33.2	32.6	31.5	29.7	29	47.1
DH077	23.1	27.8	24.6	30.5	27.7	26.5	24.9	27.3	33.4
DH078	27.5	26.8	34.3	30.9	31.1	29.3	27.5	33	44
DH080	33.1	26.7	30.1	34.5	29.6	31.4	23.8	31.5	42.4
DH081	37.8	29.8	33.8	36.2	32.7	31.4	27.9	38.9	46.8
DH082	42.8	31.7	39.5	40.6	40.5	34.2	27.1	36.5	46
DH083	24.7	22.7	29.8	30.7	30.4	22.5	19.9	24.6	39.7
DH084	28.3	26.1	29.5	32.8	28.4	29.4	27.2	28.9	40.1
DH085	27.6	25.8	30.2	33.3	29.5	24	26.1	30.9	44.6
DH087	27.9	29.2	32.5	33.9	31.1	28.7	30.4	30.1	40.9
DH088	28	27.3	31.1	31.1	23.8	32	24.8	26.3	31.7
DH089	27.1	24.9	28.4	29	29.3	26.9	23.9	27.5	36.1
DH091	26.9	26.2	32.4	33	28.7	28.9	24.5	25.4	39.2
DH092	34.4	30.6	31.5	36.9	NA	28.2	29.5	32.6	42.6
DH093	27.3	26.9	27.5	33.9	NA	23.4	24.6	29.7	31.5
DH094	28.5	28.2	32	35.1	31	28.9	27.8	33.5	38.3
DH097	29.7	26.1	29.4	28.4	23	29	20.4	29.4	28
DH099	30.9	24	28.3	31.3	29.8	26.1	25.6	41.4	31.1
DH103	31	30.5	31.3	32.1	28.1	28.5	25	26.1	38
DH104	32.5	32.6	32.1	34.3	32.5	31.5	28	28.9	32.8
DH105	32.3	30.2	31.4	33.6	27.7	26.9	23.9	28	28.4
DH110	35.9	31.8	33.5	34.3	NA	29.7	27.5	27.7	26.2
DH112	31.7	26.1	29.2	31.5	25.4	24.7	20.7	25.3	25.7
DH116	28.4	27.5	30.1	32.9	27	26.5	25	26.5	27.5
DH125	22.8	25.4	29.2	33.7	28.4	26	24.4	26	24.4
DH126	35.6	27.8	27.4	29.3	27.2	21.2	22.8	23.5	26.9
DH127	48.6	39.4	38.9	42	36.7	40.1	40.9	44.1	37.2
DH132	25.8	28.6	32.1	28.5	31.1	25.3	18.9	29.1	26
DH144	27	25.9	36.1	36.3	26.1	26.7	28.2	28.2	28.5
DH152	21.5	29.1	30.4	31.3	23	28.2	18.4	28.1	24
DH157	28.8	32.3	35.1	36.7	31.4	27.3	21.7	33	26.5
DH158	32.4	32.9	35	34.9	29.6	31.7	19.1	33.7	27.6
DH159	26.6	26.7	30.1	31.6	26.4	23.6	22.2	22	19
DH160	26.3	29.8	26.7	25.6	25.1	25.3	19.1	31.1	19.3
DH161	23.4	26.1	27.1	29.1	25.4	20.2	19.9	20.4	21.4
DH162	38.1	24.9	26.2	28.6	28.6	25.9	22.8	30	24
DH164	29.5	26.8	26	29.2	28.3	25.7	22.4	26.3	24.9
DH165	28.2	26.2	28.4	29.7	27.5	25.4	24.7	27.4	25.4
DH166	29.4	26.2	26.1	27.2	26.5	22.6	20.5	20.1	23.5

## Sheet: Diastatic power
	Env.1	Env.2	Env.3	Env.4	Env.5	Env.6	Env.7	Env.8	Env.9
Steptoe	46	50	71	72	78	74	62	54	62
Morex	118	100	187	141	138	97	147	128	140
DH001	95	58	111	77	68	83	54	63	75
DH002	68	57	91	72	76	81	52	57	71
DH003	70	54	87	72	71	69	68	56	66
DH004	71	57	123	94	113	99	61	76	95
DH005	60	52	94	71	90	63	54	61	73
DH006	84	56	100	73	81	74	58	61	77
DH007	64	60	116	93	104	78	98	84	83
DH009	74	65	91	82	85	85	66	63	71
DH010	98	88	122	122	151	137	127	82	119
DH011	95	106	195	123	187	121	120	102	111
DH012	105	49	186	71	85	52	85	62	64
DH013	81	76	82	102	90	88	96	93	93
DH014	105	86	176	113	141	105	117	104	124
DH015	85	96	169	136	127	92	132	104	128
DH016	74	70	135	105	106	99	61	78	101
DH020	71	62	104	115	89	77	74	76	82
DH021	73	41	112	90	88	81	84	55	74
DH022	64	53	104	74	85	59	61	77	71
DH023	78	84	135	113	111	100	108	78	116
DH024	72	84	161	125	106	107	110	94	115
DH025	68	88	100	81	82	77	62	59	75
DH027	107	72	105	93	93	70	73	74	80
DH030	80	80	161	118	107	95	85	95	101
DH031	59	57	104	93	44	75	73	73	85
DH032	75	53	96	101	83	82	69	62	82
DH035	58	53	90	67	67	66	41	53	56
DH039	80	84	119	92	87	79	81	77	99
DH040	55	54	74	63	61	67	71	56	60
DH041	71	48	105	86	73	79	56	62	72
DH042	69	55	113	87	85	93	69	75	91
DH043	57	40	65	67	50	57	53	49	58
DH044	70	66	124	81	89	71	89	66	102
DH045	55	62	129	96	85	91	88	70	97
DH046	62	50	100	88	75	84	63	63	74
DH048	89	52	94	75	75	65	80	68	77
DH050	72	62	106	103	105	97	85	72	116
DH054	83	60	124	99	101	78	108	75	99
DH055	99	71	130	105	94	48	108	92	120
DH056	50	63	114	92	87	69	104	57	94
DH057	49	58	127	88	78	84	72	67	104
DH058	74	94	125	99	119	94	111	70	91
DH059	103	151	229	170	202	144	166	131	177
DH061	75	73	148	106	86	96	106	87	95
DH062	55	57	112	86	87	69	68	57	88
DH063	111	66	114	98	92	85	82	66	96
DH065	68	62	110	83	71	78	91	73	87
DH067	68	60	90	79	72	61	74	72	75
DH068	101	71	149	123	125	102	118	90	136
DH069	69	68	104	85	78	73	90	69	85
DH070	49	51	94	76	64	67	59	67	82
DH071	49	41	77	63	59	54	88	45	61
DH072	94	56	106	89	64	82	64	58	95
DH073	62	55	92	79	82	64	53	64	69
DH074	59	65	88	83	87	79	84	72	70
DH075	86	81	119	88	90	85	97	98	105
DH076	61	86	131	112	121	100	120	78	111
DH077	81	71	116	105	111	89	116	83	102
DH078	52	52	98	86	86	90	85	66	82
DH080	90	65	144	113	92	87	74	88	97
DH081	78	49	99	94	91	68	72	71	82
DH082	122	95	186	112	139	119	81	104	113
DH083	86	78	154	106	108	89	96	82	127
DH084	82	67	128	109	114	86	86	84	106
DH085	85	61	117	98	87	72	103	86	95
DH087	65	56	106	82	87	75	84	74	81
DH088	76	72	122	89	75	86	104	83	97
DH089	52	52	87	71	85	83	61	67	75
DH091	68	79	126	102	102	95	83	77	104
DH092	61	61	106	97	100	78	78	77	95
DH093	73	76	108	90	NA	78	75	76	98
DH094	88	76	130	108	110	85	108	96	110
DH097	75	61	120	95	86	81	63	70	88
DH099	76	60	99	94	108	88	101	75	103
DH103	94	92	133	104	111	104	125	96	114
DH104	72	87	146	94	94	88	141	78	100
DH105	82	64	125	104	84	85	104	69	89
DH110	105	83	126	101	NA	91	91	79	96
DH112	77	58	92	77	70	62	61	59	69
DH116	84	77	122	104	104	108	119	79	115
DH125	69	48	108	93	90	76	77	70	75
DH126	76	63	92	89	87	58	60	53	68
DH127	99	99	161	142	144	128	158	107	114
DH132	92	79	114	121	126	114	95	77	93
DH144	70	56	122	92	82	75	104	75	83
DH152	63	78	137	119	97	95	76	94	93
DH157	97	96	134	128	127	109	88	103	101
DH158	100	72	113	103	104	105	72	104	101
DH159	74	61	94	87	85	69	85	64	73
DH160	55	73	69	63	64	69	45	75	56
DH161	49	50	73	69	66	47	58	47	55
DH162	101	55	79	83	93	68	74	69	64
DH164	79	67	92	97	100	86	81	70	85
DH165	77	63	105	90	98	85	75	68	84
DH166	66	54	79	66	72	60	62	47	63

## Sheet: Malt extract
	Env.1	Env.2	Env.3	Env.4	Env.5	Env.6	Env.7	Env.8	Env.9
Steptoe	73.6	73.1	71.8	76.5	74.5	74.1	71.5	73.8	70.8
Morex	78.4	78.7	74.5	80.5	76.7	76.7	77.5	77.3	76.3
DH001	72.6	74.8	72.3	76.2	75.8	74.4	73.7	74.4	72.9
DH002	73.6	71.3	71.2	73.5	73.3	72.3	71.1	75.5	70.7
DH003	76	72.7	73.1	76.2	74.2	72.9	71.2	74.8	72.4
DH004	73.3	71.1	72.7	76.2	75.2	73.2	71.8	74.2	71.5
DH005	74.5	73.8	73.6	77.1	74.6	73.5	74.7	75.7	71.6
DH006	71.6	74.2	73.8	76.1	75.8	71.8	72.8	74.9	69.5
DH007	76.4	74	72.4	75.7	76.5	75	71.5	73.8	70
DH009	72.6	72.4	72.3	72.1	73.9	71.3	70.4	73	69.6
DH010	77.2	76.9	70.9	79.6	79.6	77.3	76.5	79.9	74.3
DH011	76.8	75.5	74.6	80.5	76.9	73.9	74.3	74.9	72.9
DH012	75.9	74.5	73.4	78.3	77.8	76.6	71.2	77.4	72.4
DH013	76	73.8	74.5	78.1	73.3	73.5	74.7	75.9	73.1
DH014	75.4	75.5	73.7	76.8	76.3	74.6	74.5	75.9	73.3
DH015	78.3	74.7	73.9	78	75.8	75.3	73.3	75.5	71.9
DH016	77.3	74	73.1	75.6	76.9	73.4	71.5	74.6	71.4
DH020	74.1	74.8	73.1	79.2	75.7	72.7	73.7	75.7	72.9
DH021	69.6	75.6	72.5	77.8	76.4	72.1	73.8	74.4	74.2
DH022	77.1	73.3	73.7	77.4	75.6	74.6	73.5	74.9	72.1
DH023	74.1	75.1	74.5	78.6	77.6	75.9	75.5	77.8	73.8
DH024	76	75.5	73.1	77.6	78	75.6	73.7	74.7	71.9
DH025	75.8	72	73	78.2	76	73.3	73.4	74.9	71
DH027	77.4	73.4	74.1	78.5	76.4	74.6	75.6	75.5	73.2
DH030	78.2	73.8	74.1	78.5	76	76	75.5	75.7	73.8
DH031	77.5	73.7	72.1	76.3	74.4	75.4	74.1	75.5	71.4
DH032	75.7	74.1	74	76.5	78	74.4	75.6	74.3	71.1
DH035	74.1	73.3	71.8	76	73.5	74.3	71.4	75.2	71.6
DH039	75.3	71.4	72.3	75.4	74.9	74	74.1	73.8	72.6
DH040	75.1	72.3	73.4	76.9	75.7	74.2	73.2	74.8	72.5
DH041	75.6	72.5	73.2	75.4	74.5	73.3	73.4	74.2	71.8
DH042	76.6	74.1	73.5	76.8	78.3	74.8	74.5	77.1	72.3
DH043	71.5	71.9	71.1	73.4	74.2	72.8	69.6	73.2	69
DH044	77.9	73.1	73.9	78	76.9	76.9	74.9	78.4	75.1
DH045	78.8	75.5	73.6	80.2	78.4	76.8	74.9	77.8	76.3
DH046	74.8	72.6	72.1	75.9	75.5	72.4	72.9	75.5	73.3
DH048	75.9	72.9	75	78.4	76.4	75.6	75	77	75.2
DH050	76.5	74	73.7	77.6	76.4	73.4	75.9	74.7	73.8
DH054	75.2	73.6	74.4	78.3	77.3	73.6	73.8	74.9	74.1
DH055	75.5	74.8	75.3	78.3	77.5	76.7	74.5	75.1	75.4
DH056	78.1	75.1	74.1	79.9	80.2	78.5	74.6	77.8	76.6
DH057	77	74.6	70.8	78.4	78.9	75.7	74.6	74.8	71.8
DH058	75.1	74.7	72.2	79.1	74.2	75.5	73.8	76.8	74.7
DH059	79.1	74.1	74.4	80	77.6	75.1	75.4	76.6	76.5
DH061	77.6	72.7	72.7	79.5	75.9	74.4	73.6	76.1	74.5
DH062	73.7	73.2	70.8	76.5	76.5	74	71.9	73.7	73.5
DH063	75.2	72.6	71.4	76.8	77.3	73.4	73.2	74.9	72.7
DH065	75.6	75.2	74.5	78.1	78.6	75.2	73.5	76.2	74.2
DH067	74.2	74.2	72.9	77.6	76.5	75.9	72.8	74.6	73.8
DH068	71	74.9	74.7	78.2	77.9	74.6	74.4	76.6	74.4
DH069	75.6	75	71.7	78.7	78.5	75.2	73.1	76.2	74.9
DH070	73.6	71.9	72.9	75.5	77.2	72.8	72.9	74.2	73.9
DH071	73.2	71.9	71.7	75.4	77.1	72.8	73	73.9	74
DH072	78.6	71.9	73.9	77.1	75.5	75.3	72.8	73.6	75.3
DH073	76.2	73.2	73.9	78.8	75.8	76.3	74.2	75.3	75.5
DH074	76.6	74.9	74.2	79.8	75.1	76.2	75.1	76.6	76.5
DH075	73.7	72.4	73.2	74.5	75	73.8	73.3	72.7	72.8
DH076	77.9	74.2	73.5	79.3	74.5	75.1	74.1	75.4	75.5
DH077	76.7	75	73.5	79.2	75.2	75.4	76	77.1	73.6
DH078	79.1	74.7	72.7	78.6	75.8	76	73.7	76.1	74.9
DH080	76.1	73.6	72.5	75.9	73.8	73.5	73.3	74.7	73.8
DH081	75.6	74.3	73.3	76.9	74.3	74.7	74.3	75.4	74.1
DH082	83	71.6	72.4	78	74.5	74.3	73.9	76.3	74.6
DH083	75.5	71.6	72.6	76.5	76	74.3	73.2	75.2	74.3
DH084	77.3	72.5	72.5	77.2	74.2	74.8	75.1	75.5	74.3
DH085	74.9	74	74.7	79.6	76.3	73.2	73.8	72.8	74.5
DH087	76	74.2	73.4	78.9	75.6	74.8	74.9	76.2	75.7
DH088	75	74	73.6	77.8	74.5	72.9	72.1	75.5	73.7
DH089	75.5	72.6	74.2	76.8	73.5	74.7	74	74.2	75.1
DH091	78.2	73.7	73.2	78.4	74.4	76.5	74.8	75.7	76
DH092	78.1	74.9	73.1	77.9	75.9	74.5	75.9	74.8	75
DH093	74.9	71.5	70.7	74.6	NA	71.6	71.9	72.7	71.7
DH094	75.9	74.5	73.5	77.8	75	75	73	78.7	74.2
DH097	76.2	73.5	72.9	76.1	74.3	73.2	73.8	74.1	73.9
DH099	74.2	72.4	73.5	76.4	73.6	73.1	73.5	73.9	71.6
DH103	75.3	75	73.8	77.6	75.3	74.2	73.4	74.1	74.4
DH104	75.7	73.3	72.8	77.9	75.3	74.1	72.6	74.3	73.5
DH105	75.5	75.8	74	79.7	77.5	76.2	75.2	77.4	74.3
DH110	76.6	74.1	74.1	78.7	NA	74.3	75.7	75	72.6
DH112	73.8	70.8	72.9	75.4	72	73.7	71.1	72	70.3
DH116	76.4	73.3	74.7	76.6	74.7	74.7	74.2	75.1	71.2
DH125	72.4	73.6	72.6	76.7	73.7	72.3	70.8	73.2	72.1
DH126	77.6	73.6	73.7	77.7	74.6	72.8	NA	74.8	73.3
DH127	82.6	77.8	77.1	81.9	78.4	77	77.7	79.4	76.7
DH132	75.1	74	73.1	77.7	77.2	74.4	73.8	75.8	73
DH144	74.4	74.2	71.9	78.1	74.9	75.2	73.7	75.2	73.8
DH152	75.8	74.5	72.2	77.8	74.8	74.1	74.3	74.4	72.7
DH157	73.9	74.5	73.4	78.4	75.5	74.4	72.6	74.9	71.8
DH158	75.6	76.1	72.9	78.9	76.7	74.3	72.7	74.2	72.8
DH159	74.1	73.8	75	79.7	74	73.8	73.7	74.5	72.6
DH160	74.5	75.2	72.5	77	73.8	73.6	73.5	73.6	72.2
DH161	74.6	73.5	72.9	76.1	74	73.1	71.8	74.1	72
DH162	76.6	72.8	74	76.1	74	74.5	72.7	75.4	72.8
DH164	75.4	73.1	71.5	78.1	74.4	73.1	71	73.8	71.8
DH165	76.1	74.4	75.1	79.5	75.9	73.9	76.9	76.7	73.2
DH166	76.7	72.7	72	77.2	74.4	72.7	72.1	74.4	71.8

## Sheet: Heading date
	Env.1	Env.2	Env.3	Env.4	Env.5	Env.6	Env.7	Env.8	Env.9	Env.10	Env.11	Env.12	Env.13	Env.14	Env.15	Env.16
Steptoe	149.5	176	198	217	193.5	187	198	192	186	178	165	179	191	181	181	181
Morex	150	176.5	200	215.5	197	188	198	196	187	176	163.5	180	189	182	183	184
DH001	156.5	178	199	159	200	191	191	199	191	174	167	183	189	181	183	184
DH002	149.5	176.5	197	155	193	185	186	195	187	172.5	163	178.5	189	178	179	183
DH003	150	175	201	156	197	189	186	195	187	173	162.5	180	186	177	179	183
DH004	157	182	199	159	200.5	194	193	200	192	175.5	167.5	183.5	189	179	184	185
DH005	149.5	170.5	204	154.5	191	185	187	192	180	170	162	178	189	176	179	180
DH006	161	182	204	160.5	203.5	198	191	202	195	176.5	171	185.5	191	183.5	188	185
DH007	164	182	197	161.5	204.5	197	195	204	198	178	173	185	196	184	190	185
DH009	148.5	171	204	155	193.5	184	186	193	187	172	162	179	186	177	182	179
DH010	163.5	183.5	202	164	203	197	195	204	198	177.5	172.5	187	196	189	189	186
DH011	161.5	182	202	160	202.5	188	191	202	193	177	172	184	193	183	189	185
DH012	155.5	172.5	197	155	194.5	187	186	192	187	171	163.5	178	186	177	182	181
DH013	155.5	185.5	204	156	198	188	189	197	188	173	166.5	179	189	178	183	182
DH014	149	174	197	153.5	192.5	194	182	192	185	170.5	163	177	186	176.5	179	179
DH015	161	185	199	160	204	194	192	203	195	177.5	171	186	193	184	189	189
DH016	149.5	174.5	204	155.5	197	184	185	194	187	172.5	166.5	180	189	178	182	184
DH020	158	178	197	156	199	186	191	197	190	174	166	179	186	179	183	185
DH021	158.5	182	201	161.5	201	192	190	200	190	174.5	166.5	182	189	182	184	187
DH022	144.5	170	200	151.5	188	184	182	190	180	167.5	160.5	176.5	186	173.5	177	178
DH023	158	182	197	160	200	194	190	200	191	175.5	168.5	183.5	190	181	184	187
DH024	160	182	199	162	202	192	193	200	194	176	172	184	189	181	183	187
DH025	145	169.5	197	152.5	189.5	186	182	190	181	168.5	159.5	175	186	175	177	177
DH027	148.5	175	199	153	192	185	186	192	187	169.5	160.5	176	189	176	178	182
DH030	157.5	182	199	160	200.5	193	191	197	192	175	169.5	181	189	178.5	184	186
DH031	160.5	183.5	197	160.5	202	194	195	202	193	175.5	170	185	191	182	185	187
DH032	158.5	182	201	160	201	195	192	199	195	175	170.5	185	189	182	184	187
DH035	158.5	180	199	160	200.5	192	192	199	191	174	168.5	183	191	181.5	186	185
DH039	155.5	178	200	157.5	199.5	187	190	197	190	173.5	165.5	179	189	177.5	185	185
DH040	150	175	199	156	192	185	187	192	187	170.5	165	180	190	178	182	184
DH041	149.5	174.5	201	154	197.5	185	186	193	185	172	163.5	179	189	178	182	182
DH042	146	169.5	200	152	188.5	182	182	191	180	169	160.5	177	189	174.5	178	179
DH043	156.5	180	198	160.5	201	190	194	200	187	175	167.5	183	191	181.5	184	186
DH044	157.5	180	200	160.5	199	193	191	199	192	174.5	169.5	184	191	180	186	185
DH045	158.5	182	204	158	202	194	191	200	193	175.5	168.5	183	191	180	187	187
DH046	149.5	174.5	199	155	196	187	186	194	189	173.5	166	181	189	178	182	183
DH048	147	169	200	152.5	187.5	186	181	188	180	168	161	174	186	174	177	177
DH050	148.5	174.5	200	154	192	183	184	192	186	171	161.5	177	186	178	181	179
DH054	144	169.5	204	151	187.5	187	183	190	180	168.5	160	174.5	187.5	173	177	176
DH055	148.5	171	202	153	188.5	184	182	190	183	168	162	175	186	176.5	178	178
DH056	159.5	182	201	161.5	201.5	194	195	202	198	176	171.5	186	196	184	188	188
DH057	156	180	198	158	197.5	191	191	198	192	173.5	166.5	182.5	191	179	186	185
DH058	158	180	201	159.5	201.5	191	192	199	190	174.5	167.5	182	191	182	185	186
DH059	152	178.5	197	156	199.5	185	190	196	190	171	165.5	178	189	178	183	183
DH061	156	178	198	158	199	189	187	197	190	174	166	179	189	178	184	183
DH062	159	183.5	202	160.5	203	193	194	201	196	176	169.5	185	193	183	186	187
DH063	149.5	175	197	153.5	194.5	182	185	193	187	170	163.5	178	186	176	179	183
DH065	148.5	175	202	155.5	192	186	186	194	187	170.5	163	179	187.5	178	179	181
DH067	143	169	201	150.5	186	185	180	188	177	166	159	174	186	173	177	176
DH068	161.5	182	206	162	202.5	194	194	203	195	177	171	184	196	184	189	188
DH069	154.5	178	201	157	198	190	192	197	190	173.5	166.5	181	189	180	184	184
DH070	149.5	175	200	156	196	187	187	194	187	173	166.5	180.5	189	179.5	182	184
DH071	149	176.5	200	156	193.5	186	187	193	187	172	164.5	179	193	179	182	184
DH072	147.5	173	200	152	189	184	185	192	185	169.5	161.5	174	189	176	178	178
DH073	148.5	175	198	157	189.5	186	187	191	186	170	163	177	189	178	180	183
DH074	155.5	175	198	157	199	188	189	196	188	172	165.5	180.5	190	180	183	183
DH075	154.5	178	200	156	195	189	188	196	190	174.5	167	181	191	182	183	184
DH076	159	182	202	160	202.5	195	194	203	193	177.5	172	186	191	185	188	187
DH077	159.5	182	202	160	199.5	190	192	198	195	175	170.5	182.5	191	182	187	186
DH078	161	183.5	198	164	203.5	196	194	203	197	176.5	172	183	193	184	189	189
DH080	149.5	176	198	156	197	183	187	194	187	172.5	164.5	181	189	178	182	183
DH081	163	182	197	161	203	184	192	203	193	176	168	187	193	184	189	189
DH082	148	169.5	202	153	196	183	185	193	182	170.5	161.5	177	191	175.5	178	178
DH083	148.5	176.5	201	155	191	184	185	194	189	172.5	165.5	178	186	177	179	182
DH084	163	183.5	196	163.5	205	194	196	205	198	177.5	173.5	186	196	186	190	189
DH085	147.5	174.5	200	154.5	192	183	184	192	187	171	163.5	178.5	189	179	179	181
DH087	158.5	178	198	160	199.5	190	189	199	191	175	169.5	183	193	182	186	184
DH088	151.5	178	197	156	194.5	184	188	194	187	171.5	166	181	189	178	183	183
DH089	159	182	201	160	201	190	193	200	193	175	169.5	183	191	182	185	185
DH091	159.5	182	202	160	201	190	190	198	191	176	171.5	183	193	182	188	187
DH092	151.5	174.5	200	156.5	196.5	186	189	196	187	171	164.5	180	189	180	182	183
DH093	147	171	200	153	190.5	187	183	192	180	170.5	162.5	178	189	177	178	178
DH094	146	169	200	150.5	189.5	187	182	191	180	169	160.5	176	186	173	179	177
DH097	150	175	200	156	196	187	187	194	187	170.5	164.5	180	189	180	182	184
DH099	164	185	204	164	205.5	198	197	205	198	178	173.5	186	196	189	189	189
DH103	149.5	175	199	156	197	189	186	193	187	172	164	181	189	178	183	184
DH104	156.5	182	202	160	201.5	193	191	201	191	175	170	185.5	191	182.5	186	186
DH105	161	185	206	163	202	195	196	201	195	176	172	183	193	184	189	188
DH110	146	169	200	153.5	188	187	182	190	180	169	160.5	178	189	175	178	177
DH112	149	174.5	200	153.5	193.5	186	185	192	183	170	163	177	186	176	178	178
DH116	150	175	201	155.5	194.5	186	187	195	187	172	163.5	181	193	178	184	185
DH125	162.5	182	204	163.5	203	195	190	203	191	176	173	185	193	185.5	186	188
DH126	148	174.5	198	156	194	185	186	193	185	171	165.5	181	178	182	183	183
DH127	151.5	176.5	202	155	197.5	188	190	198	187	172	165	178	189	178	182	182
DH132	157.5	182	200	160	202.5	192	188	200	192	174.5	170	183.5	191	181	185	187
DH144	165	185	197	163.5	205	197	196	204	196	178	172	184	193	186	189	189
DH152	148.5	174.5	197	155	190.5	186	186	193	191	171.5	163.5	180.5	187.5	178	182	184
DH157	148	177	201	155.5	197	183	186	194	188	172	165	180.5	189	178	183	184
DH158	147.5	174	200	154	192	184	184	192	185	170.5	162	176	189	177	182	178
DH159	148	172.5	197	155	196.5	188	185	192	186	170	163	180	189	177	181	181
DH160	149.5	176.5	204	158	196	187	188	194	189	172.5	166.5	183	192	180	184	186
DH161	151	176.5	200	157.5	197	186	187	193	187	174	165	181	191	182	184	186
DH162	148.5	172.5	197	154	191	184	184	192	180	169.5	161.5	177	186	176	179	178
DH164	149.5	175	196	155.5	196.5	183	187	194	186	173	163.5	180	189	178	184	182
DH165	156	178	201	158	200	191	191	200	190	174.5	165	184	189	181	185	185
DH166	149.5	175.5	200	155	191.5	185	185	193	185	172.5	164	178	189	177	183	184

## Sheet: Plant height
	Env.1	Env.2	Env.3	Env.4	Env.5	Env.6	Env.7	Env.8	Env.9	Env.10	Env.11	Env.12	Env.13	Env.14	Env.15	Env.16
Steptoe	84.5	77.5	95	NA	78	103	41	60	91.4	NA	75.5	111	90	112	98	82
Morex	97	95	110	NA	94.5	123	69	87	96.5	NA	90.5	116	110	133	100	97
DH001	113.5	85	100	80	105.5	109	65	90	88.9	120	98.5	116.8	100	146	120	93
DH002	94.5	82.5	85	62.5	87	110	42	76	88.9	105	76.5	113	102.5	123	105	84
DH003	88	85	95	59.5	87	112	41	83	78.7	105	82.5	116.8	80	128	105	86
DH004	107.5	95	105	62.5	97	122	65	82	88.9	113	86.5	119.4	102.5	125.5	113	84
DH005	77	75	105	54.5	69.5	106	34	56	73.7	95	60.5	104.1	90	110	95	78
DH006	113.5	107.5	90	76.5	112	136	73	96	99.1	117	101	129.5	97.5	150	117	86
DH007	119	102.5	110	82.5	104.5	126	86	99	96.5	116	97.5	124.5	100	131	116	89
DH009	96.5	95	100	87.5	99.5	110	76	84	91.4	122	84	119.4	85	136	122	90
DH010	112	92.5	110	76.5	105	126	68	92	94	122	83.5	104.1	115	128	122	93
DH011	106.5	92.5	110	66	103.5	126	65	85	91.4	125	88	116.8	95	133	125	94
DH012	110.5	85	100	70	86.5	108	50	78	81.3	113	68.5	116.8	105	125	113	92
DH013	97.5	82.5	110	72.5	89.5	127	45	78	81.3	118	80.5	111.8	110	128	118	99
DH014	71.5	60	85	46	71	98	49	52	71.1	89	55	92.7	85	105	89	81
DH015	107.5	85	100	65	95.5	118	64	94	96.5	123	87	121.9	85	133	123	93
DH016	80.5	90	100	74	90	111	49	80	88.9	101	84.5	114.3	100	123	101	93
DH020	94	75	110	66	89	123	57	76	83.8	106	76	114.3	95	125	106	94
DH021	105	87.5	110	81.5	105.5	122	64	90	99.1	110	86.5	116.8	95	143	110	91
DH022	96	87.5	90	67.5	87	110	56	68	83.8	111	77	116.8	112.5	132	111	98
DH023	95	90	110	75	97	117	57	83	83.8	109	80	114.3	87.5	126.5	109	92
DH024	113	87.5	105	62.5	104	112	67	89	88.9	108	80	114.3	95	138	108	92
DH025	89.5	77.5	100	62.5	76.5	110	53	73	78.7	107	67.5	99.1	105	120	107	92
DH027	82	80	95	64.5	80.5	107	46	62	78.7	109	66	119.4	110	123	109	90
DH030	90.5	90	100	70	101	115	55	82	88.9	109	77.5	114.3	110	121.5	109	87
DH031	114.5	105	100	85	112.5	123	75	100	94	120	94	124.5	105	146	120	94
DH032	103	100	115	84	106	117	81	92	94	122	94	134.6	105	133	122	104
DH035	102	87.5	105	63.5	105.5	115	63	82	99.1	118	82	124.5	112.5	129	118	102
DH039	108	85	105	66	100	114	63	81	99.1	109	81.5	119.4	110	132	109	99
DH040	88	77.5	95	53	84.5	99	40	66	81.3	99	62	101.6	95	109	99	87
DH041	94	87.5	80	77.5	90	113	52	73	81.3	101	76	124.5	110	136	101	93
DH042	80.5	75	95	63.5	81.5	97	47	71	81.3	104	64.5	114.3	95	124	104	92
DH043	102	85	100	73.5	102	112	73	90	91.4	110	82	121.9	95	139.5	110	100
DH044	92.5	92.5	105	75	96.5	115	66	84	88.9	109	88.5	111.8	95	125	109	99
DH045	112	87.5	110	82.5	100	118	78	91	91.4	119	96.5	124.5	90	138	119	99
DH046	102.5	97.5	105	79	97.5	117	59	88	88.9	117	90.5	132.1	110	138	117	101
DH048	75	70	85	48	65	80	37	58	73.7	91	63.5	96.5	85	97	91	78
DH050	93.5	87.5	95	67.5	82	104	39	71	71.1	103	70	106.7	85	128	103	89
DH054	86.5	85	90	72.5	85	97	45	76	76.2	107	78.5	108	105	120	104	94
DH055	84	87.5	95	62	85	105	53	66	66	101	71.5	109.2	85	118	101	92
DH056	102.5	80	100	65	94.5	114	52	86	94	103	86.5	104.1	90	123	103	93
DH057	105.5	85	95	74	97	121	60	85	99.1	113	91.5	127	107.5	141	113	94
DH058	113	100	105	72.5	99	127	79	90	101.6	115	88	137.2	85	136	115	100
DH059	93	92.5	110	78.5	93	123	70	88	94	116	91	118.1	92.5	133	116	102
DH061	103	87.5	100	76	96	123	51	79	73.7	111	93.5	124.5	90	138	111	102
DH062	107	97.5	105	72.5	100	128	78	92	101.6	111	85.5	109.2	115	125	111	100
DH063	91	87.5	95	81	93.5	114	71	85	111.8	111	92	116.8	110	128	111	107
DH065	93	85	95	67.5	86.5	107	56	66	86.4	106	86	111.8	92.5	130.5	106	94
DH067	84.5	77.5	80	62.5	78.5	106	60	69	73.7	101	75	111.8	95	120	101	97
DH068	116	82.5	105	81.5	106	117	62	100	83.8	125	95	127	100	141	125	96
DH069	91.5	87.5	95	66.5	84.5	117	51	79	99.1	103	84	109.2	85	128	103	98
DH070	92.5	77.5	90	57	81	105	45	69	81.3	98	80	108	87.5	122.5	98	88
DH071	90.5	75	90	67.5	83	104	42	71	88.9	96	85	116.8	90	123	96	95
DH072	71	80	95	65	84.5	104	46	76	86.4	103	77	106.7	105	128	103	95
DH073	81	80	90	53	69.5	100	41	59	83.8	91	72.5	99.1	95	108	91	85
DH074	88	77.5	95	67.5	87.5	114	46	75	86.4	97	84	101.6	92.5	119	97	89
DH075	95	90	90	72.5	93	118	60	80	86.4	107	93	109.2	95	138	107	90
DH076	109	87.5	95	71	101	111	66	90	94	111	88.5	119.4	95	123	111	95
DH077	107.5	102.5	115	79	106.5	128	44	94	88.9	114	98	127	110	138	114	93
DH078	96.5	77.5	105	63.5	93.5	110	51	82	83.8	107	81.5	114.3	80	120	107	87
DH080	94.5	95	95	76	92	115	69	80	94	108	89.5	114.3	105	136	108	98
DH081	119	107.5	115	87.5	110.5	128	76	104	99.1	123	100.5	134.6	120	143	123	105
DH082	73	75	95	65	79.5	110	44	74	94	101	73.5	111.8	95	118	101	93
DH083	87	70	95	69	85.5	111	56	70	86.4	100	81	104.1	90	120	100	95
DH084	98.5	77.5	95	59.5	95	111	43	77	78.7	106	79	111.8	80	118	106	85
DH085	75.5	77.5	90	62	79.5	104	40	69	78.7	98	70.5	111.8	90	121.5	98	88
DH087	103.5	95	110	77.5	99.5	113	56	80	96.5	108	90	119.4	100	131	108	92
DH088	80	70	85	53.5	74	110	49	56	68.6	97	64.5	101.6	75	110	97	83
DH089	121	102.5	100	85	114	128	92	97	104.1	123	108.5	129.5	120	143	123	103
DH091	108	87.5	100	67.5	102.5	124	63	85	86.4	112	87	114.3	110	123	112	95
DH092	88.5	90	100	72.5	97	116	57	84	71.1	109	91	104.1	105	138	109	97
DH093	89.5	85	95	70	87.5	114	56	70	96.5	114	85	119.4	100	128	114	101
DH094	94	87.5	100	71.5	87	102	57	78	83.8	114	82.5	109.2	90	136	114	99
DH097	82	80	90	59.5	74	99	49	64	88.9	99	81	106.7	92.5	113	99	87
DH099	99	100	100	83.5	104	119	83	90	83.8	123	97	127	105	141	123	96
DH103	92.5	87.5	95	78.5	88	125	65	75	78.7	108	84	116.8	80	123	108	94
DH104	113	100	100	81.5	106	132	76	95	96.5	112	95.5	128.3	105	137	112	102
DH105	103	90	105	72.5	94	120	59	85	96.5	111	80	116.8	100	125	111	95
DH110	74.5	80	100	56	72.5	104	50	66	76.2	93	64	109.2	100	112.5	93	95
DH112	84	85	95	71.5	81	109	48	75	94	99	76	105.4	100	118	99	94
DH116	86	87.5	100	72.5	86.5	114	55	76	86.4	106	77	109.2	100	123	106	92
DH125	101.5	90	100	65	93	115	68	78	83.8	98	76	115.6	100	119	98	88
DH126	72.5	80	95	67.5	76.5	105	40	68	78.7	92	72	101.6	115	92	89	95
DH127	90.5	85	105	82.5	102.5	121	64	89	86.4	105	89	114.3	95	128	105	100
DH132	124.5	100	120	93.5	118	133	85	100	96.5	124	98	128.3	117.5	143.5	124	101
DH144	110.5	87.5	110	76	97	128	66	86	101.6	114	81	119.4	115	133	114	92
DH152	99.5	95	105	80	92	114	45	81	104.1	111	83.5	119.4	92.5	138.5	111	98
DH157	96	77.5	95	59.5	82.5	104	42	70	83.8	102	76.5	108	100	115.5	102	94
DH158	81	90	100	79	82.5	107	59	67	78.7	112	80	114.3	110	128	112	98
DH159	85.5	85	100	73.5	88.5	119	62	74	83.8	103	80	114.3	100	125	103	97
DH160	88.5	80	95	68.5	74	100	48	60	78.7	103	74.5	105.4	85	120.5	103	87
DH161	91	80	90	65	82.5	103	40	66	78.7	103	74.5	104.1	60	113	103	84
DH162	80.5	90	110	76.5	90.5	116	64	75	86.4	107	76.5	115.6	100	126.5	107	99
DH164	85	82.5	95	80	95.5	116	70	81	86.4	116	82.5	109.2	90	136	116	98
DH165	107.5	90	105	80	100.5	112	58	85	96.5	115	89.5	114.3	110	138	115	101
DH166	81.5	95	95	83.5	94	110	50	67	91.4	116	86.5	124.5	90	138	116	102

## Sheet: Lodging
	Env.1	Env.2	Env.3	Env.4	Env.5	Env.6
Steptoe	0	50	40	40	10	15
Morex	0	0	40	30	10	70
DH001	5	80	60	50	80	25
DH002	30	50	50	20	85	50
DH003	30	10	40	70	75	60
DH004	0	30	40	60	40	40
DH005	10	30	20	70	45	5
DH006	5	60	60	10	55	50
DH007	0	0	60	50	80	25
DH009	70	70	55	90	100	10
DH010	0	0	50	40	70	25
DH011	0	60	45	40	40	20
DH012	25	0	45	40	10	5
DH013	15	0	25	60	0	35
DH014	0	0	30	30	0	5
DH015	0	50	45	10	35	20
DH016	45	70	70	80	95	70
DH020	0	0	40	40	40	70
DH021	20	70	60	80	95	50
DH022	35	60	45	50	60	10
DH023	0	20	60	60	50	30
DH024	5	0	70	40	95	45
DH025	20	70	55	70	90	10
DH027	0	60	30	60	55	15
DH030	0	0	30	10	35	70
DH031	10	70	70	80	30	40
DH032	20	60	65	90	95	65
DH035	10	0	55	50	40	45
DH039	10	20	35	20	50	45
DH040	5	0	30	50	95	15
DH041	10	0	35	40	85	30
DH042	10	60	55	70	70	40
DH043	20	90	65	90	95	45
DH044	0	50	35	10	0	45
DH045	0	0	55	40	50	55
DH046	35	50	60	80	55	30
DH048	5	0	30	10	0	10
DH050	30	70	50	80	90	5
DH054	15	0	30	60	45	45
DH055	10	0	30	30	55	30
DH056	0	0	45	60	65	40
DH057	15	50	55	60	90	25
DH058	0	0	50	50	30	35
DH059	0	0	25	20	0	55
DH061	0	70	40	20	45	50
DH062	0	0	50	20	15	20
DH063	35	40	50	80	25	30
DH065	35	50	40	50	85	50
DH067	0	50	30	30	75	60
DH068	0	40	65	80	75	65
DH069	10	40	40	90	10	45
DH070	15	40	40	90	85	10
DH071	10	70	45	70	80	5
DH072	0	70	30	20	0	5
DH073	5	0	35	20	0	20
DH074	5	0	40	70	0	35
DH075	30	80	45	90	75	55
DH076	0	60	60	20	10	55
DH077	0	0	45	60	85	40
DH078	0	0	45	70	70	15
DH080	40	50	50	70	60	15
DH081	0	20	65	80	90	10
DH082	10	0	30	20	55	0
DH083	10	80	40	30	80	25
DH084	0	0	45	20	20	15
DH085	30	80	55	80	55	25
DH087	0	50	40	70	5	45
DH088	15	0	50	40	35	20
DH089	0	50	40	60	55	95
DH091	0	0	30	20	10	25
DH092	20	60	40	30	50	55
DH093	20	70	35	10	85	35
DH094	10	40	35	70	95	50
DH097	15	50	40	30	80	20
DH099	0	30	75	90	95	20
DH103	45	60	55	80	100	15
DH104	15	30	45	60	60	35
DH105	5	0	65	40	85	35
DH110	15	80	40	50	30	15
DH112	15	0	30	20	0	5
DH116	20	0	30	20	45	10
DH125	5	0	25	10	0	10
DH126	15	0	35	30	0	15
DH127	20	40	50	70	25	80
DH132	10	50	65	80	85	90
DH144	0	0	45	50	45	30
DH152	50	40	55	90	50	55
DH157	5	0	35	40	15	50
DH158	55	60	35	90	0	50
DH159	35	80	40	50	40	10
DH160	25	30	45	50	50	5
DH161	25	0	45	30	30	10
DH162	30	0	30	20	30	15
DH164	30	70	50	90	95	50
DH165	20	0	50	80	25	35
DH166	35	70	45	80	85	45

## Sheet: Grain protein content
	Env.1	Env.2	Env.3	Env.4	Env.5	Env.6	Env.7	Env.8	Env.9
Steptoe	10.5	9.2	12.5	11.2	13.4	12.1	11.7	10	12
Morex	14	10	15.2	12.6	14.5	14.8	15.3	13.2	14.1
DH001	16.3	11.1	15.5	12.6	15.2	14.3	13.4	11.8	13
DH002	11.5	11.5	13.7	11.5	13.6	14	13.2	11.4	12.7
DH003	12.5	12.1	14.3	11.4	14.1	13.8	14.1	11.6	13.4
DH004	13.9	14.6	15.3	11.9	15.8	14.9	15.4	13.8	13.4
DH005	11.2	11.2	13.9	10.8	14.3	13.1	12.2	11.8	11.9
DH006	14.6	10.6	14.8	12	13.3	14.6	14	13.3	13.3
DH007	9.4	11.1	15.5	12	13.8	12.8	14.3	11.8	13.4
DH009	12.5	11.3	13.5	13.5	15	14.1	13.7	11.6	13.4
DH010	11	13.6	15.7	10.5	12.5	13.2	12.8	10.5	13.4
DH011	13.3	13.6	14.3	13	15.4	15	14.5	13.9	13.5
DH012	13.5	10.1	15.6	11	13.1	11.5	12.4	10.4	11.9
DH013	12.5	10.5	13.7	12.9	15.5	14.8	14.9	12.7	13.6
DH014	13	10.9	14.7	13.1	14.8	14	14.3	13.2	12.7
DH015	10.6	12	14.4	11.2	13.2	12.7	14	13	13.6
DH016	8.9	10.2	13	11.5	13.2	13.4	11.1	10.2	12.3
DH020	13	13.1	14.6	12.1	14.3	14	14.3	13.2	13.5
DH021	14	10.6	14.9	13.2	14.9	15.7	14.8	12.6	14.2
DH022	11.7	11.6	13.7	11.4	14.6	12.6	12.7	12.6	13.6
DH023	13	11.5	14.6	11.4	14.2	14.1	13.5	11.5	13.9
DH024	10.2	10.4	14.7	11.6	12.4	13.5	13.9	11.8	14.4
DH025	9.9	13.2	13.4	11.1	13.9	13.9	12.4	11.3	14.3
DH027	12.5	12.1	14.2	11.8	15.1	13.4	12.1	11.4	13
DH030	9.4	13.5	15.3	11.7	15.3	13.8	15	13.3	13.8
DH031	9.9	11.3	14.8	12.7	13.1	14.1	14.2	10.6	13.9
DH032	11.6	10.9	14.1	13.1	13.3	13.3	11.3	11.1	13.6
DH035	12.8	12.3	14.5	12.5	15.5	13.7	13.8	12.6	12.9
DH039	14.2	14.6	15.3	14.1	16.5	14.8	13.2	14.1	14.3
DH040	12.2	11.3	13.2	11.9	13	11.6	12.2	11.4	11.9
DH041	12.7	12.6	14.5	12.8	15.2	14.6	14.3	12.7	14.3
DH042	10	11.8	13.3	12.5	12.8	13.5	11.2	11	13.4
DH043	14	11.5	13.8	12.1	13.6	14.4	13.9	11.7	13.7
DH044	10.5	13.3	14.6	11.3	13.9	12.7	13.9	11.9	12.8
DH045	10	12.7	15.1	12	14.2	13	14.1	11.1	13.3
DH046	12.5	12.3	13.7	12.3	14	14	13	11.2	12.3
DH048	13.3	13.6	14.3	13.1	14.8	13.2	13.1	12.5	13.5
DH050	11.2	10.9	13.3	11.5	15	13.6	12.1	11.5	13.1
DH054	14.7	13.4	15.1	14	16.8	14.4	13.9	14.2	14.8
DH055	14.6	11.2	13.6	11.7	14.1	12.3	12.9	12.1	13.1
DH056	9.7	12.1	14.6	10.7	12.1	12.7	13.4	9	12.2
DH057	9.7	11.1	14.5	11	11.9	13.5	11.9	11.7	13.3
DH058	13.4	13.3	15.3	11.1	16.3	14.6	14.5	13.7	13
DH059	11.2	16.4	17	13.2	16.9	15.7	14.6	14.8	13.9
DH061	13.2	13.4	16.4	12.4	14.2	15	14.5	13	12.6
DH062	12.6	12.3	16.1	11.4	14	13.3	14	12.4	12.4
DH063	11.6	11.5	13.8	12.4	14.4	14.3	13.9	12.2	13
DH065	11.2	10.7	14	11.8	12.2	12.9	13.4	11.5	11.9
DH067	11.9	12.3	13.2	12.5	13.4	12.7	12.4	12.9	12.2
DH068	14.8	10.9	15.1	12.2	14.1	14	14.2	12	12.9
DH069	11.6	11.8	14.2	11.7	13.5	13.6	13.7	11.2	11.2
DH070	11.5	10.7	13.1	11.7	12.6	13.3	12.3	12.5	11.3
DH071	12	10.7	13.6	11.8	13.4	12.5	14.8	10.4	10.8
DH072	10.4	12.3	13.6	13.3	14.3	13.4	13.7	13.6	13
DH073	11.2	11.9	13.4	11.8	13.8	12.4	12	12	11.7
DH074	12.3	12.4	14.4	11.8	14	13.3	13.7	13	11.7
DH075	12.6	11.5	13.1	12.7	12.7	12.8	12.4	13.2	11.8
DH076	9.8	11.7	14	11.1	14.6	13.1	14.1	11	11.4
DH077	11.6	11.4	14.6	11.4	13.7	13.7	13.8	11.2	12
DH078	8.7	11.2	14	11.1	12.9	12.6	14.1	11.2	11.4
DH080	12.6	11	14.6	12.6	15	14	13.9	12.6	12.1
DH081	11.6	11.5	13.4	13.1	13.9	13.5	13.5	12.6	11.7
DH082	14.7	14.5	15.1	12.8	16.3	14.6	13.4	12	13.1
DH083	12.2	12.6	13.6	11.7	14.5	12.9	12.7	11.8	12.1
DH084	12.2	13.4	14.9	11.7	14.5	13.4	14.3	13.7	12.8
DH085	12.7	10.6	12.8	11.6	13.6	12.2	12.9	12.3	10.9
DH087	12.4	12.2	15.1	11.8	13.9	13.7	13.4	11.6	12.4
DH088	11.5	11.2	12.9	11.4	12.3	13	13.4	11.3	10.8
DH089	12.5	12.7	13.9	12.6	14.9	14.4	13.4	13.1	12.3
DH091	9.4	13	15.3	12.3	14.2	12.9	14.6	12.2	12.1
DH092	9.8	12.3	14.9	13.2	14.5	14.3	12.8	13.5	13
DH093	11.3	12.7	13	13.4	NA	13.8	13.4	12.7	13.7
DH094	12.4	12.1	14.5	12.9	14.5	14.3	14.1	12.5	12.9
DH097	9.8	10.8	13.7	12.3	13.8	12.9	12.7	10.7	11.7
DH099	13.3	12.3	13.9	12.6	13.8	13.6	13.7	12.1	14.2
DH103	12	11.2	13.6	12.5	14.2	13.8	13	11.8	13.3
DH104	13	13.6	15.4	12.9	14.9	14.9	15.4	13.8	13.8
DH105	12.1	10.9	14.1	11.3	12.2	12.6	12.6	10.5	11.7
DH110	10.3	11.2	13.4	10.6	NA	12.6	12.4	10.6	11.8
DH112	13.5	13.3	14.4	14.1	16.2	15	15	14.5	14.5
DH116	11.4	12.6	13.8	12.9	14.8	13.6	13.2	12.2	14.7
DH125	13.5	10.9	13.7	12.7	13.7	14.2	14.7	14.5	13.4
DH126	9.3	12.3	12.8	12.9	14.2	12.8	NA	11.4	12.2
DH127	9.3	11.9	13.4	13.4	14.7	14.5	14.2	11.9	12.8
DH132	11.6	10.5	13	11.8	13.3	13.5	13	12.3	11.8
DH144	13.9	12	15.7	11.6	14.6	13.4	17.3	13.2	13.3
DH152	10.6	10.5	13.4	12.5	14.6	13.9	13.8	12.3	12.7
DH157	14.5	9.7	12.8	12.8	14	13.3	15.7	11.3	12.8
DH158	11.5	9	11.4	10.8	13.2	12.6	13.7	12.9	12.9
DH159	13.1	10.3	11.8	11.8	15	13.1	13.3	12	12.7
DH160	11.5	11.1	11.8	10.4	14.1	12.5	13.6	12	12.1
DH161	9.7	9.4	12.5	11.3	13.7	11.9	14.2	11.1	10.9
DH162	13.4	10.7	13.1	13	15.5	13.5	14.4	11.9	13
DH164	10	9.6	12.1	11.4	14.8	13.5	13.3	10.9	13.6
DH165	13.4	11	13.3	11.1	13.8	14.8	13.3	11.3	13.4
DH166	10.4	10.6	13.1	11.1	13.7	12.5	14.7	10.9	13.8

## Sheet: Yield
	Env.1	Env.2	Env.3	Env.4	Env.5	Env.6	Env.7	Env.8	Env.9	Env.10	Env.11	Env.12	Env.13	Env.14	Env.15	Env.16
Steptoe	5.5	6.1	3.7	4.1	6.4	8.8	3	4.8	7.1	8.6	5.9	8.6	5.3	6.3	4.1	7.1
Morex	4.1	5.5	3.1	3.3	7.5	8.7	4.1	5.2	5	4.2	3.7	8	8.3	6	1.7	4.7
DH001	4.6	6.8	2.6	3.9	7.2	9.2	3.9	5.3	4.8	6.6	5.2	6.1	6.3	4.4	5.1	2.5
DH002	5.2	5.8	2.1	4.6	6.3	7.3	3.3	5.5	4.8	5.4	5.3	7.2	6	4.4	5.5	2.8
DH003	4.7	6.1	3.2	3	6.5	7.5	2.8	5.1	4.9	6.1	5.9	6	4.5	5.8	5.8	2.5
DH004	5.3	6	2.9	2.4	7.5	6.9	4.2	5.5	5.1	6.3	4.8	8.1	6.7	6.5	5.4	3.6
DH005	4.9	6.7	3.1	3	6	6.7	2.5	4.9	5.3	6.9	5.9	8	7.9	4.9	6.4	3.6
DH006	4.7	5.7	2.7	3	6.5	8.6	4	5.6	3.7	6.6	5.8	5.9	6.3	4.7	5.1	2.7
DH007	4.9	5.5	3.5	3.6	6.6	5.7	4.6	5.7	3.7	4.4	6.1	8.7	3.4	4.5	4.2	2.2
DH009	4.7	5.3	3	3.5	7	5.9	4.4	5.1	4.7	4.8	5.2	6.5	4.2	4	5	3.4
DH010	5.4	7.7	3.6	4.6	8.4	6.7	4.6	5.7	4.4	6.2	5.4	7	5.2	8.2	5.6	2.9
DH011	5	5.7	4.2	3	7.3	8.5	4.3	5.4	4.1	5.9	4.4	5.5	6.2	4.8	5.5	2.4
DH012	5.1	6.5	4.3	3.6	7.7	8.6	4.2	5.2	5.3	6.1	5.4	10.3	9.9	6.3	6.3	3.2
DH013	5.6	5.2	4.5	3.2	6.8	6.8	3	5	4.9	4.7	3.9	8	5.9	6.6	6.8	3.7
DH014	4.9	7.3	3.7	2.8	5.7	6.9	3.9	4.4	5	6.3	4.3	7.7	6.5	6.2	5.8	3.9
DH015	5.1	5.7	3.1	3.8	8.5	8.5	4.7	5.4	4.1	6.5	5.5	9.5	3.3	6	5.2	2.6
DH016	4.5	7.2	2.2	4.6	6.5	5.4	4.1	5.3	4.6	5.2	4.4	7.2	7.4	4.4	5.5	2.8
DH020	5	4.3	2.6	3.3	7.3	8.9	3.2	5.5	4.7	6.1	5.1	7.1	4	5.3	6.4	3.6
DH021	3.3	5.4	2.1	3.7	6	6.8	4.1	5.7	2.5	4.7	4.5	4.3	3.7	4.1	5.2	2
DH022	5.6	5.3	3.6	3.1	7.1	6.6	3.3	4.9	4.9	5.1	4.7	7.9	6.2	5.5	6.4	3.2
DH023	5.5	6.3	3.5	3	8	7.9	3.8	5.9	4.8	6.7	4.9	7.6	5.2	6.5	5.4	2.9
DH024	4.5	5	2.4	2.9	6	7.4	4.4	5.5	4	4.7	5.8	7.4	5.4	3.5	5.1	2
DH025	4.4	5.5	2.8	3.2	6	7.9	4	5.7	4.8	6.5	5.5	7.1	7.7	4.7	6.7	3.7
DH027	5	5.5	3.4	3.7	6.1	7.3	3.6	4.3	4.5	6.5	5.3	8.3	6.2	4.7	5.4	3.4
DH030	6.3	6.3	2.9	4.1	8.4	10.3	4	5.7	5.2	6.5	4.3	9.7	7	6.5	5.9	3.8
DH031	4.1	4.9	2.6	3.1	6.4	6.7	3.3	5.3	1.7	5	4.7	7.7	5	3.6	4.5	2
DH032	3.1	5.1	2.3	3.7	6.1	7.7	3.8	5	3.2	4.5	3.2	4	7.4	4.4	4.4	1.9
DH035	4.9	5.4	3.7	3.2	7.9	8.1	4	5.4	4.7	5.6	4.1	7.4	7.3	6.1	5.3	4.1
DH039	5.4	4.3	3.5	3.1	6.8	7.2	3.8	4.8	3.7	5.1	4.1	6.7	5.6	5.9	4.9	2.4
DH040	6.1	5.9	3.4	3.6	6.6	9	2.6	5.3	5.9	6.3	5.2	9.1	6.1	6.5	6.2	4.1
DH041	4.8	5.1	3.3	3.8	6.4	7	3.9	5.4	4.9	5.9	4.8	8.4	9.6	3.8	4.9	2.6
DH042	3.9	5.1	3.9	2.7	5.8	6.9	3.5	5.3	5	6	5.4	7.4	8.2	5.5	5.3	3.1
DH043	4.1	4.9	2	3.6	6.3	7.2	3.5	5.1	4.6	5.3	5.8	6.7	4.4	4.5	5.1	2.1
DH044	5.2	6.6	3.6	3.9	8	10.5	4.5	5.2	5	6.7	5.5	8.9	6.9	7.5	6.9	3.4
DH045	4.7	5.3	2.9	4.1	7.5	7.3	5	5.3	4	5.3	4.5	8.1	7.1	5.7	5	2.4
DH046	4.7	5.6	3.4	3.8	6.7	4.5	4.1	5	4.7	5.3	4.6	5.6	7.2	3.9	5.3	2.8
DH048	4.3	5.3	3.5	1.7	5.7	6.8	2.6	4.2	4.9	5.9	3.7	8.5	5	5.5	6.4	4.1
DH050	4.7	5.8	2.7	3.4	5.6	8.4	2.7	5	4.9	6.9	4.7	5.3	5.6	4.1	6.1	2.7
DH054	4.3	4.4	3.9	2.5	6.2	6.1	2.8	4.1	4.7	5.4	3.6	7.1	5.4	4.6	6	3.6
DH055	5.8	6.4	3.5	3.4	5.9	9.5	3.7	5.1	4.9	6.8	4.9	10.1	4.9	5	6.2	3.6
DH056	5.9	6.2	2.7	3.5	8.1	7.7	4.1	5.6	4.3	6.5	5.7	9	4	6.6	5.3	3.1
DH057	5.2	5.3	3.7	3.5	6.7	8.4	3.9	5.8	4.5	5.2	5.8	7.3	6.9	3.7	5.5	2.1
DH058	4.3	4.6	2.9	3.4	7.5	8.8	4.5	5.5	5.1	6.2	4.6	8.2	3.9	6.3	5.9	2.8
DH059	4.6	4.4	4	3	6.3	9.1	3.8	4.7	4.5	5.8	3.9	8.2	5.8	5.7	5.6	2.5
DH061	5.3	5.4	3.3	3.8	6.8	8.1	4	4.8	4.9	5.7	5.2	4.8	4.4	5.3	5.3	3.7
DH062	5.9	6.2	3.6	3.2	8	9.4	4.6	5.3	5	5.9	4.8	7.6	7.4	7.5	6.2	4.3
DH063	5.7	4.3	2.8	3.3	7	5.7	3.9	5	4.6	4.4	3.9	6.7	5.3	5.3	6.1	3.3
DH065	5.7	5.4	3	3.5	6.9	6.5	3.6	5.2	3.7	5.7	5.8	7.5	4.8	4.8	6.1	2.2
DH067	5	5	3.6	2.1	5.7	8	3.4	4.1	4.6	5.9	5.1	9.9	5.8	4.5	5.9	4
DH068	3.8	5.6	2.9	3.7	7.1	8.3	4.7	5.7	3	4.3	4.7	6.5	4	5.2	4.8	2
DH069	5.7	6.1	3.5	3.6	7.2	7.4	2.3	5.3	5.4	5.6	4.8	8.7	5.2	5.5	6.2	3.9
DH070	5.9	6.5	3.7	4.4	7.1	6.8	3.7	5.2	5.9	6.6	5.7	8.5	7	6.5	6.6	4.3
DH071	5.7	5.3	2.5	4	6.7	6.9	3.9	4.8	6.2	6.5	6	7.8	4.9	5.4	6	3.5
DH072	4.2	4.5	3.7	3.4	6.8	7.8	2.9	4.4	6.2	5.6	5.5	9.2	7.6	6.8	6.6	4.1
DH073	4.5	6.5	4	3	5.6	8.2	3.6	4.8	5.3	7	6.2	9.4	7.7	6.2	6.6	3.5
DH074	6.1	6.6	3.4	3.4	7.1	6.1	3.6	5.1	5.1	6.6	5.2	7.5	5.2	6.2	5.7	2.8
DH075	5.6	5.7	2.2	4.2	6.9	8.2	4	5.4	4.8	5.6	5.8	7.8	6	4.4	4.8	2.7
DH076	5.3	5.7	3.9	3.5	8.1	9	4.3	5.3	4.7	6.2	4.7	7.7	6.2	7.9	5.6	3.6
DH077	5.6	5.3	3.3	4.4	7.8	6.9	3.7	5.9	4.5	5.8	6	8	7.5	5.7	5.2	2.5
DH078	4.1	5.7	3.1	3.7	7.3	8.5	3.8	5.5	4.8	6.5	5.7	8.4	4	6	5.6	3.4
DH080	5.1	5.5	3	3.9	7.2	7.1	4.3	5.1	5.5	5.8	4.9	7.2	5.6	5.8	5.5	3
DH081	3.8	5.4	2.5	4.1	6.5	6.7	4.7	5.1	4.5	4.2	4.4	4.4	5.6	5.1	4.8	1.8
DH082	4.8	5.3	4.7	3.1	6.7	6.4	2	4.2	5.6	5.6	3.9	7	6.3	6.6	5.4	3.4
DH083	6.1	5.1	3.4	4.9	7.9	9.6	4.2	5.1	6.1	7	5.3	9.6	6.5	7.6	6.4	3.5
DH084	5.4	5.9	3.3	3.6	7.8	7.6	3.5	5.1	4.9	6.7	6.4	7.4	3.8	6.5	7	3.7
DH085	4.1	6.2	3	4.3	6.4	5.9	3.2	4.8	4.8	6.5	4.3	6.4	4.9	4	6.2	2.9
DH087	4.7	6.3	2.7	3.5	6.8	6.8	3.9	4.8	4.1	6.2	5.2	6.6	5.3	5.7	6.1	2.8
DH088	5.2	6.4	3.4	3.7	6.2	7.6	4.1	4.7	5	6.3	5.1	6.7	3.4	5.4	7	3.1
DH089	4.7	5.8	3.5	3.3	7.2	7.2	4.5	5.4	4.9	5	3.9	6.3	8.5	6.3	6.4	2.5
DH091	5.7	5.7	3.3	4.1	8.2	9.7	4.5	5.7	5.3	6.8	5.6	9.2	6.6	7.6	5.7	3.4
DH092	4.4	5.5	3.1	3.2	6.9	6.6	3	5.1	4.3	5.5	3.1	6.2	6.2	3.4	5.1	1.5
DH093	5.3	5.1	3.2	3.9	6.6	6.5	4.2	5.3	5.5	5.6	4.7	7.6	6.6	6.4	5.7	3.5
DH094	5.3	5.5	3.7	3.8	6.7	7.2	4	5.3	5.3	6.4	5.6	8	4.2	4.7	5.2	3.2
DH097	5	6.4	3.6	4.3	7	8.4	3.5	4.8	6.4	6.7	6.4	8.3	5.9	6.2	6.4	3.7
DH099	2.4	4.4	1.9	3.8	4.9	7.1	4.5	4.8	4	4	5.8	5.9	4.7	2.7	3.4	1.6
DH103	5.1	5.9	2.9	4.1	7.5	7	3.8	5	4.9	4.6	5.2	7.7	4.5	5.7	5.8	3.4
DH104	5	5.3	3.2	3.6	7.4	7.3	4.3	5.3	4.3	5.8	4.7	7.5	5.8	5.6	4.9	1.9
DH105	3.7	6	2.4	3.5	6.9	8.1	3.6	6.2	4.2	6	5.4	8.1	5.7	4.9	5	2.7
DH110	4.7	6.4	3.5	3	6.4	7.6	2	5	5.1	6.6	5	9.2	7.2	5.5	6.5	3.8
DH112	5	5.3	4.2	3.4	5.9	7.5	3.4	4.8	6.6	5.5	4.9	8.5	6.1	6	6.5	3.9
DH116	5.6	6.6	4.1	3.7	7.9	7.4	3.4	5.1	6.9	6.5	5.2	8	4.2	6.8	5.7	3.9
DH125	5.7	6.4	3.8	3.3	7.4	7.2	4.5	5.5	5.5	7.2	5.3	8.5	4.9	8	6.6	3.5
DH126	4.5	6.9	3.8	3.4	6.9	6.2	2.9	4.7	4.9	6	3.9	8.5	5.9	5.5	5.9	3.9
DH127	4	6	3.7	3.9	7.5	7	3.5	5.1	4.7	5.1	3.4	6.9	7.5	4.7	4.4	1.7
DH132	4.8	5.4	3.5	4	7.3	7.6	4.2	5.5	1.4	5	2.1	7.5	6.9	4.6	4.2	2.6
DH144	4.4	4.5	2.9	3.9	7.8	7.2	4.6	5.9	4.7	6.3	4.7	7.2	4.4	7.5	5.9	3.6
DH152	5.2	6.6	3	4.1	6.2	8.1	3.5	5.6	5.5	6.8	5.1	6.4	6.8	4.1	5.9	3.3
DH157	4.6	6.4	3.7	3.2	7.3	8	2.8	5.1	5.3	6.4	5.2	9	6.8	7.2	6.7	4.5
DH158	4	6.4	3.5	3.8	6.7	7.5	4.2	5.1	4.4	6.2	5.7	5.5	6.7	3.6	6	3.2
DH159	5.4	6.4	2.9	3.2	7	9.3	3.7	4.7	5.2	6.4	5.9	7.2	4.8	6.7	7	4.1
DH160	5.8	6.5	2.6	4.5	7	7.1	4.1	4.6	5.5	7.1	5.5	7.7	5.7	5.7	7	3.7
DH161	5.9	6.5	2.8	4	7.5	8.1	3.3	4.9	5.4	7.4	6.2	8.2	3.6	6.3	7.3	3.9
DH162	5.1	5.2	3.6	3.1	6.7	7.2	3.8	4.9	4.1	4.6	4.9	8.1	5.4	5.2	5.9	3.8
DH164	4.1	5.5	2.8	3	6.8	7.5	4.4	5.2	4.8	6.7	5.4	6	5.4	3.6	5.1	2.8
DH165	5.5	5.4	2.9	3.6	7.4	8	3.7	4.9	5.7	6.6	5.2	6.7	6.5	5.9	6.3	2.7
DH166	4.8	5.1	2.4	4.3	6.8	6.6	3.5	5.4	6.1	6.1	5.6	7.9	4.6	4.5	6.1	2.9

## Sheet: Standardised Phenotypes
	a-Amylase	Diastatic power	Malt extract	Heading date	Plant height	Lodging	Pubescent leaves	Protein extract	Yield
Steptoe	-0.971917	-1.14376	-0.915294	0.297659	-0.986034	-0.55613	1	-1.38908	0.779902
Morex	2.14569	2.17632	1.73966	0.496537	0.594255	-0.466092	0	0.811528	-0.210555
DH001	0.164006	-0.486134	-0.348199	0.299814	0.687291	0.441822	1	0.633957	0.0566113
DH002	-0.83093	-0.821304	-1.45278	-0.562704	-0.538082	0.444792	1	-0.305367	-0.158788
DH003	0.117468	-0.900301	-0.669674	-0.406947	-0.533195	0.442619	1	0.0928713	-0.2677
DH004	0.0943063	0.0115265	-0.948016	0.515896	0.289225	-0.184907	0	1.25877	0.163718
DH005	-0.40113	-0.904247	-0.208981	-0.775625	-1.46993	-0.528734	1	-0.624531	0.0633022
DH006	-0.272465	-0.619239	-0.767102	1.15132	1.10027	0.136776	1	0.407191	-0.171376
DH007	-0.147165	-0.0604851	-0.529662	1.33519	1.10611	-0.0552084	1	-0.116782	-0.350071
DH009	-0.703634	-0.505717	-1.75532	-0.61971	0.516755	1.29252	1	0.304393	-0.435635
DH010	0.900485	1.40874	1.36363	1.59459	0.785767	-0.308413	0	-0.343588	0.706046
DH011	0.736675	1.90472	0.562829	0.965772	0.694278	-0.23927	0	1.06416	-0.0658212
DH012	-0.246943	-0.276483	0.384616	-0.648225	-0.091298	-0.562737	0	-0.801754	0.87582
DH013	0.31245	0.18474	0.0492597	0.142502	0.269277	-0.632073	1	0.582635	-0.005537
DH014	-0.0123773	1.48084	0.283234	-0.85208	-2.05557	-1.16347	0	0.48968	-0.0138465
DH015	0.436148	1.46709	0.287208	1.2055	0.476983	-0.516742	0	-0.144318	0.311162
DH016	-0.609352	0.238435	-0.367874	-0.23606	-0.201031	1.59663	1	-1.18334	-0.165695
DH020	0.384947	-0.157396	-0.0336111	-0.0608139	-0.147806	-0.246153	1	0.578651	-0.12585
DH021	0.157085	-0.51332	-0.368503	0.535583	0.616505	1.02417	0	0.965181	-1.03237
DH022	-0.628186	-0.735191	-0.0364848	-1.40963	-0.0634336	0.241977	0	-0.196331	-0.101666
DH023	0.973258	0.718114	0.825466	0.528237	0.080851	0.00540994	1	0.141547	0.333474
DH024	0.278727	0.977245	0.268208	0.734481	0.248796	0.305383	1	-0.244185	-0.587668
DH025	-0.00943813	-0.453551	-0.380472	-1.43689	-0.618666	0.55114	1	-0.242114	0.112302
DH027	-0.314901	-0.0324784	0.424733	-0.836465	-0.568575	-0.274517	1	-0.0918663	-0.153617
DH030	-0.404508	0.715653	0.631315	0.424756	0.00898363	-0.604685	1	0.588111	0.883737
DH031	-0.0907762	-0.613161	-0.190485	0.842618	1.20307	0.635639	1	-0.0285611	-1.00057
DH032	-0.290073	-0.411841	0.112657	0.781435	1.25803	1.22028	1	-0.345005	-1.09357
DH035	-0.17389	-1.23225	-0.808034	0.538953	0.621582	-0.060586	1	0.44158	0.189312
DH039	-0.421314	0.0999043	-0.660035	0.0615793	0.410288	-0.367832	0	1.53096	-0.541443
DH040	-0.988208	-1.1736	-0.313851	-0.449005	-1.14539	-0.409146	1	-0.846939	0.477845
DH041	-0.857872	-0.696077	-0.624461	-0.446395	-0.197144	-0.284537	1	0.811835	-0.0432411
DH042	-0.0843901	-0.243874	0.397256	-1.24379	-0.782602	0.516536	1	-0.614352	-0.188407
DH043	-1.13678	-1.50956	-1.82466	0.452045	0.437764	1.22888	0	0.230573	-0.663012
DH044	-0.0818544	-0.190524	0.889	0.570712	0.25772	-0.637048	0	-0.145891	0.966333
DH045	1.3947	-0.10852	1.37533	0.819205	0.892492	-0.108002	0	-0.0162122	-0.0039544
DH046	-0.43528	-0.661466	-0.575234	-0.287501	0.828839	0.71883	0	-0.108557	-0.428934
DH048	0.128502	-0.560056	0.669139	-1.44629	-2.0825	-1.19944	1	0.493571	-0.646968
DH050	-0.748883	0.182254	0.228463	-0.842755	-0.762522	0.621131	0	-0.384696	-0.425739
DH054	1.65308	0.184141	0.205709	-1.30284	-0.539726	-0.253944	1	1.55148	-0.809331
DH055	-0.269336	0.427556	0.819648	-1.16339	-0.846709	-0.572577	1	-0.18117	0.351611
DH056	-0.116656	-0.372679	1.59543	1.25296	-0.182259	-0.153563	1	-0.98904	0.352001
DH057	-0.0622381	-0.355581	0.213895	0.303091	0.56961	0.437061	0	-0.72495	0.00746728
DH058	0.832847	0.464709	0.246128	0.554617	0.952431	-0.370342	0	0.867975	0.0260379
DH059	0.912123	3.6025	1.11029	-0.240119	0.65692	-0.905021	0	1.87455	-0.284185
DH061	0.864389	0.441988	0.245234	-0.0293744	0.312536	-0.12231	0	0.864416	-0.160823
DH062	-0.912571	-0.612661	-0.670964	1.04984	0.761168	-0.761763	1	0.188551	0.734678
DH063	-0.438617	0.175868	-0.419996	-0.820017	0.613701	0.373076	0	0.144043	-0.492522
DH065	-0.0965562	-0.329355	0.654046	-0.57219	-0.288386	0.561067	1	-0.674483	-0.222971
DH067	-0.591201	-0.686117	0.0209054	-1.67697	-0.794291	-0.0704454	1	-0.312141	-0.324237
DH068	0.0718453	1.19876	0.422467	1.37975	0.915863	0.717989	1	0.356912	-0.470159
DH069	-0.205262	-0.336734	0.413347	0.193243	-0.184928	0.0634	0	-0.397417	0.151563
DH070	-1.03686	-0.933312	-0.552126	-0.224368	-0.886388	0.230848	1	-0.75845	0.764954
DH071	-1.32316	-1.36822	-0.714091	-0.275424	-0.63686	0.21249	0	-0.677399	0.139917
DH072	-0.451202	-0.362635	0.0413075	-1.04149	-0.54176	-0.842995	1	0.22086	0.150221
DH073	-0.242306	-0.86728	0.475078	-0.704472	-1.38984	-0.987388	0	-0.653625	0.423185
DH074	0.212019	-0.502694	0.900474	-0.0906337	-0.646385	-0.474005	0	-0.00846809	0.156404
DH075	-1.44576	0.390869	-0.774703	0.127491	0.0132822	0.988579	0	-0.39549	0.015924
DH076	0.628127	0.669405	0.452848	1.16028	0.295926	-0.0459801	1	-0.532172	0.528491
DH077	-0.329824	0.463808	0.66018	0.743029	0.934989	-0.0506243	1	-0.289417	0.342828
DH078	0.540247	-0.487859	0.579339	1.20071	-0.36844	-0.258336	1	-0.874417	0.166452
DH080	0.500812	0.359547	-0.416313	-0.390341	0.336617	0.481091	0	0.241566	0.0483786
DH081	1.2652	-0.424572	0.03444	0.891934	1.79786	0.25362	0	-0.117785	-0.696799
DH082	1.88141	1.54202	0.253334	-0.861198	-0.674826	-0.873356	0	0.986548	-0.34898
DH083	-0.446673	0.71313	-0.276366	-0.579563	-0.608556	0.0942371	1	-0.27622	0.977154
DH084	0.219978	0.401206	0.00246405	1.44851	-0.63033	-0.843338	1	0.441321	0.380599
DH085	0.18741	0.104287	0.102681	-0.691499	-1.0186	0.721065	1	-0.767993	-0.39337
DH087	0.584601	-0.413418	0.498906	0.471756	0.410632	-0.150024	1	0.0069615	-0.196008
DH088	-0.0316477	0.112224	-0.239231	-0.350129	-1.56227	-0.360108	0	-0.908255	0.00915679
DH089	-0.193616	-0.799696	-0.127622	0.687355	1.72539	0.433869	1	0.366793	0.0588113
DH091	0.10761	0.271539	0.550812	0.808137	0.360984	-1.0207	1	0.0391588	0.922486
DH092	0.931392	-0.178276	0.486429	-0.25154	0.0800902	0.17656	1	0.336449	-0.808199
DH093	-0.136403	-0.0714301	-1.48312	-0.965421	0.118355	0.0558488	1	0.295026	0.105993
DH094	0.564845	0.676927	0.383357	-1.30572	-0.0319391	0.340931	1	0.442511	0.0894354
DH097	-0.342338	-0.238874	-0.358729	-0.306938	-0.963462	-0.0545158	0	-0.738806	0.619658
DH099	0.206752	0.0980702	-0.718154	1.82675	0.991184	0.614648	0	0.324474	-1.34065
DH103	0.260254	1.02681	0.0557103	-0.302092	-0.0962703	0.931628	0	-0.0487606	-0.0363919
DH104	0.692266	0.544243	-0.24578	0.796564	1.10478	0.114579	0	1.20489	-0.145566
DH105	0.137859	0.0939581	0.978292	1.34176	0.316821	0.107397	0	-0.898075	-0.109579
DH110	0.582992	0.544258	0.35103	-1.1959	-1.04586	-0.0545767	0	-1.07595	0.0890161
DH112	-0.420315	-0.823447	-1.45814	-0.906484	-0.498731	-1.06134	0	1.52353	0.165995
DH116	-0.134292	0.680703	-0.0772077	-0.16456	-0.231993	-0.73464	0	0.369143	0.559683
DH125	-0.377999	-0.438874	-1.05876	1.19868	-0.229647	-1.26754	1	0.528978	0.706928
DH126	-0.420634	-0.728838	-0.110036	-0.653909	-1.08253	-0.849295	1	-0.458616	-0.075855
DH127	2.73198	1.94119	2.58393	-0.158477	0.30886	0.531969	0	0.14401	-0.380828
DH132	-0.253483	0.710962	0.118143	0.630515	1.8318	1.13241	1	-0.553347	-0.516811
DH144	0.158072	-0.178849	-0.0906589	1.38818	0.712548	-0.400448	0	0.850726	0.172301
DH152	-0.488211	0.374214	-0.168007	-0.533466	0.402997	0.999075	0	-0.107155	0.21126
DH157	0.449268	1.12885	-0.181393	-0.294648	-0.674336	-0.543874	1	0.0417623	0.465341
DH158	0.549761	0.580497	0.115988	-0.834835	-0.0583232	0.596286	1	-0.854639	-0.0402786
DH159	-0.633638	-0.488493	-0.0339993	-0.663005	-0.122038	0.181223	0	-0.36033	0.360647
DH160	-0.622617	-1.05233	-0.466618	0.139032	-0.914401	-0.125899	0	-0.796064	0.442036
DH161	-1.049	-1.45431	-0.741125	-0.0258079	-1.12975	-0.486122	0	-1.15954	0.550301
DH162	-0.224286	-0.463127	-0.253606	-1.14839	0.086226	-0.660866	1	0.239688	-0.216286
DH164	-0.43886	-0.110449	-0.799526	-0.487858	0.162107	1.06527	1	-0.629152	-0.323777
DH165	-0.342731	-0.20159	0.693831	0.392803	0.66215	0.0240565	0	-0.10681	0.164409
DH166	-0.857917	-1.14505	-0.680707	-0.507426	0.253689	0.896842	1	-0.51765	-0.0552415
